# Supplementary material for: Structural architecture of the human long non-coding RNA-PAAN as a potential target for anti-influenza drug development
Source: J Biol Chem. 2025 Sep 23;301(12):110755. doi: 10.1016/j.jbc.2025.110755 (PMC12651648; doi:10.1016/j.jbc.2025.110755)
Supplement: Supporting Tables [file mmc3.xlsx]

## Sheet: Title page
Supporting Information
Structural architecture of the human long non-coding RNA-PAAN, as potential target for anti-influenza drug development
Izabela Ulanowska 1, Ryszard Kierzek 1, Elzbieta Kierzek 1, Marta Soszynska-Jozwiak 1*
1 Institute of Bioorganic Chemistry, Polish Academy of Sciences, Noskowskiego 12/14, 61-704 Poznan, Poland.
*Author to whom correspondence should be addressed.

## Sheet: S1 Table 
Table S1. in vitro lncRNA-PAAN mapping data. Reactivity of lncRNA-PAAN derived from SHAPE and chemical mapping.
lncRNA-PAAN mapping data
Position	Base	SHAPE reactivity	SD	DMS reactivity	SD	CMCT reactivity	SD
1	G	-999	-	-999	-	-999	-
2	U	-999	-	-999	-	-999	-
3	C	-999	-	-999	-	-999	-
4	A	-999	-	-999	-	-999	-
5	C	-999	-	-999	-	-999	-
6	A	-999	-	-999	-	-999	-
7	A	-999	-	-999	-	-999	-
8	A	-999	-	-999	-	-999	-
9	G	-999	-	-999	-	-999	-
10	G	-999	-	-999	-	-999	-
11	U	-999	-	-999	-	-999	-
12	C	-999	-	-999	-	-999	-
13	A	-999	-	-999	-	-999	-
14	G	-999	-	-999	-	-999	-
15	G	0.283333	0.321299	0	0.226053	-999	-
16	G	0.09	0.153948	0.183333	0.172143	-0.153333	0.293655
17	A	0.09	0.202237	0.306667	0.102144	0.0233333	0.352184
18	C	0.05	0.160935	0.273333	0.193993	0.07	0.127279
19	A	0.15	0.28	0.106667	0.272274	0.125	0.162635
20	G	0.146667	0.138684	-0.00666667	0.061101	0.0333333	0.566245
21	C	0.33	0.127671	-0.06	0.043589	0.356667	0.0404145
22	U	0.276667	0.255408	0.04	0.0655744	0.146667	0.128582
23	G	-999	-	0.0966667	0.0665833	0.0633333	0.257941
24	C	0.165	0.0919239	1.03667	0.39879	-0.075	0.205061
25	C	0.536667	0.318957	1.65333	0.28746	-0.17	0.169706
26	A	0.606667	0.0750555	0.83	0.975346	-0.3	0.0141421
27	G	0.713333	0.665758	0.0966667	0.126623	0.12	0.59397
28	A	-0.0133333	0.236925	0.72	0.158745	-0.18	0.298161
29	G	0.133333	0.355012	0.09	0.31241	0.365	0.0919239
30	A	1.01	0.163707	-999	-	0.305	0.00707107
31	A	0.853333	0.321299	0.75	0.1249	-0.166667	0.288675
32	U	0.0666667	0.353459	0.0133333	0.0763763	2.34	0.285832
33	G	0.42	0.1253	-0.09	0.05	-0.136667	0.057735
34	A	0.123333	0.16773	0.403333	0.168622	-0.075	0.0777817
35	A	0.0633333	0.315013	0.253333	0.132035	-0.103333	0.270617
36	G	0.29	0.0781025	-0.01	0.0556776	0.04	0.0848528
37	C	0.77	0.08544	0.513333	0.221435	-0.285	0.120208
38	A	0.0566667	0.142945	0.876667	0.0986577	0.213333	0.437531
39	G	0.156667	0.0929157	-0.04	0.21	0.0166667	0.393107
40	A	-0.0366667	0.136137	0.313333	0.10116	0.116667	0.251462
41	G	0.0233333	0.070946	0	0.03	0.03	0.113137
42	G	0.02	0.183848	0.07	0.0360555	0.315	0.106066
43	G	0	0.03	0.18	0.21166	-999	-
44	C	0.153333	0.0750555	0.116667	0.0416333	-0.0733333	0.355293
45	U	0.136667	0.135769	-0.0133333	0.0321455	0.28	0.540648
46	G	0.143333	0.102144	-0.05	0.149332	0.0766667	0.145717
47	U	0.00666667	0.0650641	0.0366667	0.011547	-999	-
48	G	0.04	0.0984886	0.00333333	0.0550757	0.173333	0.534634
49	G	0.18	0.21166	0.03	0.0916515	0.09	0.0565685
50	G	-0.143333	0.0929157	0.163333	0.270062	0.285	0.275772
51	G	0.14	0.174356	-0.2	0.334066	-0.1	0.424264
52	U	0.01	0.18735	0.0233333	0.0493288	0.9	0.360416
53	G	0.113333	0.0602771	0.01	0.052915	-0.0433333	0.162583
54	A	-999	-	0.38	0.043589	-0.196667	0.328836
55	A	0.0633333	0.346747	0.196667	0.0208167	-0.01	0.127279
56	G	-0.09	0.0953939	0.00333333	0.0550757	-0.075	0.00707107
57	G	0.133333	0.22301	-0.0533333	0.202073	-0.025	0.0212132
58	G	0.213333	0.253837	0.195	0.318198	0.255	0.106066
59	A	-0.25	0.339559	0.29	0.0173205	-0.26	0.32187
60	C	0.106667	0.0503322	0.406667	0.135769	0.27	0.497896
61	U	0.62	0.0655744	0.0533333	0.0665833	1.18333	0.286764
62	G	2.18333	1.19801	-0.0333333	0.0493288	-999	-
63	C	0.453333	0.215484	1.5	0.433128	-0.42	0.336006
64	C	0.313333	0.220303	1.07	0.163707	-999	999
65	A	0.636667	0.160104	1.02667	0.150444	-0.09	0.0888819
66	G	0.07	0.205183	0.0366667	0.15885	0.106667	0.011547
67	U	0.173333	0.135769	0.0433333	0.135769	1.915	0.360624
68	C	0.28	0.0754983	0.0333333	0.136137	0.216667	0.141892
69	U	0.686667	0.0873689	-0.0433333	0.185831	1.99667	0.742249
70	U	1.09667	0.550121	0.055	0.0636396	5.55667	0.714726
71	C	0.866667	0.291605	0.28	0.1	-0.11	0.127279
72	U	0.56	0.0781025	0	0.254558	1.17667	0.106927
73	G	0.123333	0.0057735	0.0133333	0.0057735	0.08	0.27074
74	C	0.0566667	0.0680686	-0.0266667	0.0057735	-0.28	0.135277
75	C	0.0333333	0.10116	0.02	0.104403	-0.363333	0.0288675
76	A	0.06	0.02	0.11	0.0964365	0.0433333	0.100167
77	C	0.0766667	0.141539	0.0666667	0.0321455	-0.07	0.173205
78	U	1.21667	0.228983	0.16	0.132288	1.18333	0.481698
79	C	0.383333	0.0251661	1.90333	0.523673	0.115	0.219203
80	C	0.633333	0.271539	0.82	0.667008	-0.14	0
81	U	0.943333	0.341955	0.04	0.052915	5.17667	1.21829
82	U	1.29667	0.16563	0.0966667	0.0404145	6.7	1.13477
83	U	1.21	0.212838	0.203333	0.128582	5.31	1.32435
84	U	0.99	0.359305	0.0333333	0.0305505	4.41667	0.341223
85	C	0.356667	0.0665833	0.606667	0.301717	-0.303333	0.150111
86	G	0.11	0.0866025	0.04	0.0916515	-0.26	0.02
87	U	-0.07	0.0360555	-0.075	0.00707107	0.13	0.25632
88	G	0.03	0.181934	-0.045	0.00707107	-0.04	0.359305
89	G	-0.08	0.0565685	-0.06	0.137477	0.126667	0.366924
90	U	0.116667	0.0152753	0.0633333	0.085049	0.53	0.31607
91	C	0.04	0.132288	0.513333	0.461988	-0.0866667	0.37099
92	C	0.13	0.0964365	0.09	0.01	0.0666667	0.370045
93	U	0.11	0.0173205	-0.00333333	0.0416333	0.676667	0.465439
94	U	0.1	0.043589	-0.0233333	0.0321455	0.5	0.104403
95	C	0	0.0264575	0.13	0.138564	-0.14	0.192873
96	C	-0.05	0.069282	0.216667	0.0152753	-0.203333	0.125831
97	C	-0.0366667	0.0404145	0.0633333	0.070946	-0.213333	0.29023
98	U	0.0566667	0.0416333	0.04	0.0458258	0.166667	0.393107
99	U	0.263333	0.323934	0.0566667	0.0321455	1.07333	0.556447
100	C	-0.0366667	0.0152753	-0.02	0.117898	-0.015	0.33234
101	A	0.0366667	0.011547	0.21	0.158745	-0.0633333	0.285365
102	C	0.0333333	0.0251661	0.193333	0.0832666	0.12	0.121244
103	U	0.153333	0.144684	0.0266667	0.0208167	0.583333	0.296873
104	G	0.25	0.259808	0.0333333	0.126623	-0.126667	0.300056
105	C	0.0266667	0.0378594	0.0533333	0.0585947	0.0466667	0.0665833
106	C	0.0766667	0.0986577	0.236667	0.260064	0.0366667	0.193477
107	U	-0.0666667	0.142244	0.0433333	0.119304	0.443333	0.208167
108	U	-0.0333333	0.0057735	-0.04	0.0458258	-0.22	0.226274
109	C	0.01	0.141067	0.0666667	0.125033	-0.413333	0.191398
110	C	0.0666667	0.126623	0.0466667	0.0208167	-0.156667	0.0404145
111	U	0.0833333	0.0152753	0.01	0.0360555	-999	-
112	U	0.183333	0.051316	0.0166667	0.0378594	0.913333	0.447921
113	C	0.0766667	0.023094	0.126667	0.100167	-0.0233333	0.112398
114	U	0.176667	0.149778	0.04	0.0173205	0.756667	0.325628
115	C	0.08	0.034641	0.133333	0.100664	-0.06	0.166433
116	C	0.07	0.0173205	0.326667	0.266521	-0.255	0.120208
117	C	0.173333	0.0493288	0.533333	0.140475	-0.21	0.175214
118	A	0.773333	0.0929157	0.84	0.0458258	-0.113333	0.162891
119	G	0.536667	0.051316	0.0766667	0.090185	0.123333	0.160728
120	A	0.75	0.01	1.46333	0.421228	-0.15	0.0848528
121	C	0.673333	0.265016	0.813333	0.230072	-0.005	0.00707107
122	A	0.813333	0.105987	1.33	0.164621	0.103333	0.228983
123	G	0.413333	0.0832666	-0.0233333	0.0776745	0.00666667	0.321299
124	A	0.263333	0.255799	0.513333	0.0472582	0.0566667	0.0986577
125	C	-0.03	0.01	0.0866667	0.0152753	-0.0133333	0.0750555
126	U	0.0133333	0.0814453	-0.03	0.08544	-0.2	0.183576
127	G	-0.0666667	0.0152753	-0.0333333	0.0351188	-0.025	0.33234
128	G	-0.0266667	0.200333	-0.0633333	0.188237	-0.16	0.232594
129	G	0.17	0.13	-0.0233333	0.110151	0.256667	0.335012
130	C	0.233333	0.0929157	0.406667	0.18037	-0.2	0.277308
131	A	1.08667	0.325935	0.8	0.113578	-0.195	0.473762
132	U	1.01	0.18	0.0966667	0.0737111	3.91333	0.86153
133	C	-0.18	0.115326	0.353333	0.0057735	-999	-
134	C	0.13	0.216564	0.116667	0.0723418	-999	-
135	A	0.183333	0.148436	0.433333	0.0702377	0.13	0.157162
136	G	0.223333	0.0680686	0.05	0.0655744	0.19	0.163707
137	U	0.493333	0.0585947	-0.00333333	0.0737111	1.81333	0.221209
138	U	0.606667	0.0981495	0.126667	0.16773	1.78333	0.621316
139	C	0.0133333	0.135769	0.396667	0.181751	0.32	0.0282843
140	C	0.216667	0.0057735	0.273333	0.064291	0.04	0.0424264
141	A	0.753333	0.0550757	1.17667	0.166533	0.0966667	0.3139
142	A	0.783333	0.104083	1.17333	0.247049	-0.00333333	0.100167
143	U	0.77	0.326956	0.0233333	0.0351188	2.18333	0.141892
144	C	0.0933333	0.064291	0.576667	0.296873	-0.365	0.0494975
145	C	0.396667	0	0.533333	0.117189	0.045	0.0494975
146	A	0.896667	0.109697	1.19667	0.601027	-0.19	0.105357
147	A	1.47333	0.211266	1.15333	0.431316	-0.03	0.36428
148	A	1.63	0.0680686	1.53333	0.240901	-0.08	0.0707107
149	G	0.12	0.190788	-0.0833333	0.0750555	0.316667	0.479305
150	G	0.02	0.052915	0.04	0.07	-0.0166667	0.171561
151	C	0.1	0.208806	-0.00333333	0.0152753	-0.0666667	0.100167
152	U	0.0266667	0.138924	0.00666667	0.0305505	-999	-
153	G	-0.0433333	0.0057735	0.15	0.151327	0.0966667	0.112398
154	C	-0.07	0.0416333	0.313333	0.176163	-0.055	0.0212132
155	C	-0.03	0.13	0.36	0.0964365	-0.03	0.268701
156	C	-0.0666667	0.0264575	0.376667	0.244199	0.285	0.0353553
157	C	-0.03	0.0288675	0.0266667	0.221435	0.153333	0.362261
158	U	0.583333	0.01	0.0333333	0.105987	1.02333	0.625806
159	U	1.04333	0.0404145	0.02	0.0953939	2.57	0.955353
160	U	0.92	0.141539	-0.0366667	0.0665833	3.52	0.149332
161	G	0.356667	0.072111	0.235	0.275772	0.296667	0.175594
162	A	0.413333	0.115902	0.37	0.277128	-0.0933333	0.168028
163	C	0.0766667	0.0814453	0.03	0.02	-0.1	0.0360555
164	C	0.00666667	0.168622	-0.035	0.190919	-0.35	0.11
165	A	0.136667	0.107858	0.416667	0.151767	-0.143333	0.247049
166	G	-0.0133333	0.140475	-0.0533333	0.064291	0.0366667	0.0568624
167	G	0.166667	0.0288675	-0.0233333	0.0450925	0.0866667	0.155349
168	C	-0.045	0.254034	0.0733333	0.237557	-0.22	0.0989949
169	C	0.126667	0.0636396	0.21	0.147309	-0.0866667	0.136504
170	C	-0.253333	0.318957	-999	-	0.05	0.0707107
171	A	-0.0166667	0.226789	-999	-	0.125	0.205061
172	U	0.266667	0.274287	-0.005	0.00707107	1.55	0.575847
173	C	0.283333	0.0981495	0.216667	0.143643	-0.055	0.0636396
174	U	-999	-	0.01	0.121655	1.46	0.305123
175	U	0.4	0.0556776	0.00666667	0.0321455	1.99667	0.234592
176	C	0.24	0.285832	0.43	0.200749	-0.186667	0.266333
177	U	0.253333	0.0493288	0.00666667	0.0208167	1.42667	0.352326
178	C	0.236667	0.140119	0.0133333	0.0907377	0.0366667	0.136137
179	C	0.17	0.05	0.776667	0.280416	0.1	0.0141421
180	A	0.07	0.0953939	0.946667	0.145717	0.03	0.0953939
181	C	0.48	0.0608276	1.4	0.386264	-0.07	0.0565685
182	C	0.0966667	0.0907377	0.626667	0.155671	-0.0133333	0.265393
183	U	0.12	0.164621	-0.0233333	0.061101	2.20667	0.234592
184	C	0.39	0.07	-999	-	-0.065	0.445477
185	A	-0.0466667	0.344287	0.64	0.15	0.1	0.167033
186	C	0.653333	0.100664	0.676667	0.356417	-0.18	0.311127
187	A	-999	-	0.966667	0.124231	-0.05	0.0953939
188	U	0.603333	0.0680686	-0.0333333	0.225906	-999	-
189	C	0.916667	0.5058	0.543333	0.168622	-0.325	0.0353553
190	A	0.54	0.200749	1.4	0.23516	-0.02	0.302655
191	G	1.07333	0.228983	-0.0766667	0.125033	-0.245	0.0353553
192	A	0.376667	0.158219	0.13	0.183848	-0.12	0.23388
193	C	0.82	0.06	0.206667	0.110151	-0.1	0.329697
194	A	-0.0366667	0.20306	0.966667	0.120139	0.0633333	0.355293
195	G	-0.0666667	0.0971253	0.42	0.034641	0.055	0.275772
196	C	-0.115	0.120208	-0.08	0.131149	0.05	0.0984886
197	C	0.213333	0.138684	-0.00666667	0.0251661	-0.0666667	0.288848
198	A	2.50667	0.489524	1.21667	0.201329	0.115	0.00707107
199	A	1.13667	0.12741	0.93	0.278388	0.025	0.0212132
200	U	0.576667	0.283608	0.0866667	0.0503322	5.07333	0.202073
201	C	-0.0333333	0.20232	1.07	0.319531	0.16	0.0707107
202	G	-0.126667	0.122202	-0.0933333	0.119304	-0.125	0.162635
203	G	-0.0233333	0.0757188	-0.0866667	0.151767	0.06	0.23516
204	C	0.1	0.17088	0.13	0.07	0.106667	0.0763763
205	U	0.3	0.156205	0.0566667	0.113725	0.366667	0.23094
206	G	-0.0166667	0.070946	0.06	0.0866025	0.22	0.225389
207	C	0.13	0.121655	0.0266667	0.111505	-0.0266667	0.178979
208	C	0.136667	0.365559	0.135	0.0919239	-0.116667	0.265016
209	C	1.11667	0.470779	0.69	0.216333	0.08	0.0282843
210	A	-999	-	0.2	0.1	0.05	0.0707107
211	G	0.643333	0.304357	-0.01	0.043589	0.235	0.247487
212	A	0.386667	0.109697	0.82	0.0818535	0.33	0.111355
213	C	-0.08	0.05	0.35	0.0264575	0.00333333	0.0896289
214	C	-0.1	0.155563	0.163333	0.213854	-0.0566667	0.0680686
215	U	0.59	0.141774	-0.00333333	0.0251661	2.44667	1.44293
216	C	0.125	0.162635	0.523333	0.145717	-0.12	0.141421
217	G	1.01667	0.220076	0	0.0556776	0.65	0.141067
218	A	1.27	0.519711	1.03333	0.100167	0.176667	0.176163
219	A	1.37667	0.878882	1.18667	0.187705	0.176667	0.17673
220	A	0.863333	0.411866	0.863333	0.0450925	-0.11	0.127279
221	C	0.146667	0.0550757	0.34	0.186815	0.0366667	0.12741
222	C	0.07	0.0556776	0.213333	0.106927	0.16	0.1
223	U	0.343333	0.215948	0.0466667	0.0321455	0.843333	0.225019
224	C	0.24	0.157162	0.233333	0.0251661	0.14	0.169706
225	A	0.836667	0.523673	0.6	0.158745	-0.28	0.08544
226	G	0.423333	0.085049	-0.1	0.122882	0.55	0
227	U	0.94	0.272213	-0.0233333	0.0416333	2	0.831445
228	A	1.47333	1.02051	1.13333	0.0896289	0.0433333	0.0945163
229	A	0.953333	0.586544	1.18667	0.190875	-0.18	0.329697
230	C	0.0733333	0.0568624	0.183333	0.0960902	0.01	0.0888819
231	C	0.0833333	0.295353	0.49	0.03	-0.08	0.1249
232	U	0.456667	0.366652	-0.0866667	0.124231	1.38667	0.729543
233	A	1.06333	0.654319	0.473333	0.133167	-0.08	0.226274
234	G	0.643333	0.196554	0.00666667	0.0305505	0.253333	0.0665833
235	A	0.953333	0.572043	0.69	0.195192	0.055	0.106066
236	A	1.73667	1.3476	0.363333	0.335609	0.2	0.163707
237	G	0.493333	0.386566	0.0666667	0.257164	0.34	0.264575
238	G	-0.08	0.177764	0.0233333	0.0757188	-0.453333	0.343123
239	A	-0.253333	0.0986577	0.37	0.0608276	0.11	0.151327
240	A	0.516667	0.155671	0.646667	0.106927	-0.123333	0.125033
241	A	0.64	0.355387	1.07	0.196977	0.00333333	0.37072
242	U	0.62	0.252389	-0.0233333	0.100664	1.24333	0.193477
243	G	-999	-	-0.0133333	0.011547	0.01	0.0360555
244	G	0.146667	0.237557	0.0333333	0.057735	-0.133333	0.20502
245	A	0.04	0.19799	0.86	0.043589	-0.11	0.115326
246	C	0.01	0.0519615	0.0466667	0.0763763	-0.116667	0.145029
247	C	0.166667	0.145717	0.02	0.0556776	-0.136667	0.137961
248	U	0.126667	0.200333	0.01	0.06	0.343333	0.102144
249	U	0.03	0.137477	-0.00333333	0.156312	0.553333	0.425245
250	G	-0.0533333	0.0750555	-0.04	0.0818535	-0.0333333	0.15885
251	G	-0.0833333	0.0750555	0.0133333	0.092376	-0.0366667	0.219393
252	C	0.285	0.374767	0.0766667	0.130512	0.216667	0.170978
253	A	0.173333	0.309892	0.51	0.1253	0.136667	0.0251661
254	A	0.803333	0.338575	0.863333	0.135769	0.0733333	0.25658
255	A	0.626667	0.148436	0.83	0.0916515	0.0333333	0.145717
256	C	0.353333	0.0650641	0.413333	0.241109	-0.0533333	0.170978
257	G	0.06	0.149332	0.0366667	0.109697	0.1	0.147309
258	U	0.0933333	0.210792	0.00333333	0.0950438	0.273333	0.102632
259	G	0.516667	0.0602771	-0.0866667	0.0750555	0.0866667	0.0493288
260	U	0.106667	0.237557	-0.0633333	0.0288675	0.95	0.291376
261	G	0.163333	0.283078	-0.0366667	0.0568624	0.453333	0.0907377
262	U	0.23	0.204206	0.106667	0.0929157	0.603333	0.162891
263	C	0.0533333	0.0351188	0.61	0.0793725	0.106667	0.136137
264	A	0.0333333	0.080829	1.65667	0.210317	0.29	0.0984886
265	G	0.0566667	0.145717	0.11	0.147309	0.61	0.265141
266	G	-0.0533333	0.135031	0.08	0.0360555	-999	-
267	A	-999	-	0.176667	0.158219	0.07	0.0424264
268	G	0.11	0.104403	0.0366667	0.0305505	0.59	0.445309
269	A	-0.01	0.3995	0.213333	0.0493288	0.263333	0.198578
270	G	-999	-	0.0633333	0.0568624	0.156667	0.616955
271	G	-0.196667	0.369098	0.0333333	0.0763763	-999	-
272	A	0.0533333	0.172434	0.56	0.236432	-0.02	0.0282843
273	U	0.446667	0.315331	0.15	0.0984886	1.26667	0.732211
274	G	0.366667	0.441852	0.11	0.108167	0.293333	0.306159
275	A	0.08	0.135277	1.23	0.186815	-0.253333	0.300389
276	C	0.11	0.17088	0.436667	0.296704	0.02	0.185203
277	U	0.13	0.305123	-0.0533333	0.118462	0.926667	0.325935
278	U	-0.03	0.0556776	-0.0366667	0.080829	0.993333	0.340196
279	G	0.14	0.0964365	-0.09	0.05	0.055	0.0353553
280	G	0.0333333	0.205994	0.163333	0.205264	0.52	0.0282843
281	A	0.22	0.069282	0.26	0.269629	0.235	0.0494975
282	G	0.103333	0.057735	0.123333	0.0472582	0.213333	0.023094
283	G	0.0733333	0.0251661	0.0566667	0.119304	0.005	0.00707107
284	U	0.32	0.170587	0.103333	0.158219	0.3	0.438406
285	G	0.18	0.05	0.253333	0.176163	-0.05	0.381838
286	U	0.54	0.0964365	0.0766667	0.0321455	0.773333	0.0351188
287	C	0.343333	0.270986	0.24	0.0173205	0.01	0.0888819
288	C	0.276667	0.177858	0.31	0.101489	0.16	0.164621
289	A	0.326667	0.023094	1.32667	0.312623	0.1	0.0866025
290	C	0.406667	0.124231	0.506667	0.15308	0.0466667	0.0550757
291	C	0.52	0.043589	0.853333	0.100167	0.0933333	0.277549
292	G	0.453333	0.0351188	0.13	0.03	0.31	0.183576
293	U	0.14	0.0424264	0.23	0.072111	1.5	0.24
294	G	0.22	0.15	0.0766667	0.155027	0.03	0.168226
295	U	0.39	0.127279	0.146667	0.0814453	1.14667	0.400791
296	U	0.245	0.0636396	0.09	0.02	1.23333	0.175024
297	U	-999	-	0.113333	0.0907377	2.03667	0.801582
298	C	0.533333	0.0152753	0.0333333	0.0568624	-0.0933333	0.228108
299	U	0.76	0.122882	0.0666667	0.0321455	1.66667	0.827788
300	U	0.52	0.02	-0.0566667	0.0665833	1.89667	0.461122
301	A	0.113333	0.110604	0.643333	0.159478	0.0433333	0.28006
302	C	0.4	0.199249	0.296667	0.0305505	0.0933333	0.0378594
303	U	0.37	0.0989949	0.103333	0.0896289	0.58	0.202237
304	G	0.703333	0.189297	0.0366667	0.0305505	0.16	0.0608276
305	A	0.87	0.11	1.23333	0.201329	0.06	0.2
306	A	0.76	0.158745	0.816667	0.166533	-0.0133333	0.270986
307	G	0.266667	0.194251	0.133333	0.126623	0.42	0.393954
308	A	0.153333	0.185562	0.19	0.0264575	0.153333	0.150444
309	U	0.0833333	0.0493288	-0.0333333	0.0665833	0.466667	0.218251
310	G	0.253333	0.117189	-0.0333333	0.0585947	0.146667	0.176163
311	U	0.13	0.087178	-0.00666667	0.0896289	1.24667	0.085049
312	C	0.45	0.0141421	0.15	0.181934	0.14	0.069282
313	U	1.24	0.176918	0.01	0.0953939	0.95	0.052915
314	A	1.02333	0.318957	0.706667	0.0776745	0.143333	0.222785
315	A	0.973333	0.0152753	0.923333	0.125831	0.0866667	0.142244
316	A	0.736667	0.0585947	0.943333	0.0862168	-0.0233333	0.248261
317	A	0.183333	0.15695	0.556667	0.0896289	-0.03	0.190788
318	G	0.336667	0.236925	-0.04	0.0655744	-0.08	0.250599
319	U	0.183333	0.155027	-0.0333333	0.170098	-999	-
320	C	0.71	0.13	0.15	0.0608276	-0.146667	0.245425
321	A	0.896667	0.0305505	0.653333	0.110151	-0.133333	0.342394
322	A	1.02667	0.15308	0.576667	0.231589	0.06	0.173205
323	U	0.596667	0.133167	0.03	0.072111	-999	-
324	U	0.29	0.138924	0.00333333	0.0550757	0.866667	0.155349
325	G	0.106667	0.134288	0.0933333	0.111505	0.0966667	0.333816
326	G	-0.123333	0.0602771	-0.116667	0.0635085	0.0833333	0.0929157
327	G	0.00666667	0.110151	-0.0466667	0.0378594	0.216667	0.211266
328	G	0.323333	0.0472582	0.0133333	0.0950438	0.16	0.381838
329	U	0.453333	0.112398	-0.0166667	0.023094	0.483333	0.125831
330	C	0.45	0	0.796667	0.173877	-0.0266667	0.241109
331	A	0.323333	0.0152753	0.7	0.0781025	0.275	0.148492
332	A	0.0633333	0.100664	0.503333	0.0251661	0.23	0.157162
333	G	0.246667	0.283608	-0.01	0.0264575	0.133333	0.123423
334	G	0.296667	0.0650641	0	0.0953939	0.2	0.157162
335	A	0.353333	0.160728	0.476667	0.0723418	0.2	0.200749
336	A	0.38	0.252389	0.49	0.0754983	0.223333	0.102144
337	C	0.716667	0.279702	0.64	0.196977	-0.13	0.381838
338	A	0.906667	0.156312	1.21333	0.156312	0.185	0.219203
339	A	0.336667	0.120139	1.3	0.149332	-0.01	0.1249
340	G	0.153333	0.187705	0.07	0.13	0.0666667	0.0321455
341	C	0.15	0.157162	0.26	0.04	0.01	0.147309
342	C	-0.08	0.192873	0.463333	0.137961	0.296667	0.080829
343	U	0.353333	0.134288	0.0966667	0.0251661	0.633333	0.37072
344	C	0.626667	0.0945163	0.383333	0.085049	0.17	0.228692
345	U	0.656667	0.0305505	0.113333	0.0404145	1.19	0.374032
346	A	0.06	0.0141421	1.33	0.181934	0.11	0.334215
347	C	0.28	0.20664	0.123333	0.0550757	0.11	0.0173205
348	U	0.146667	0.0321455	0.0333333	0.0450925	1.49	1.09092
349	C	0.32	0.334066	0.45	0.374032	0.215	0.162635
350	A	-999	-	0.593333	0.235867	0.165	0.120208
351	C	0.21	0.034641	0.265	0.0919239	-0.0366667	0.150111
352	A	0.35	0.268514	0.673333	0.083865	-0.3	0.282843
353	U	0.503333	0.090185	0.065	0.0353553	1.8	0.323574
354	G	0.743333	0.150111	0.0266667	0.0650641	0.045	0.0777817
355	C	0.143333	0.133167	0.27	0.234307	0.02	0.242487
356	A	0.643333	0.0416333	0.53	0.0458258	0.17	0.173494
357	U	0.63	0.052915	0.01	0.0173205	1.62667	0.739076
358	G	0.156667	0.0723418	-0.02	0.052915	0.25	0.248797
359	U	-0.00666667	0.0208167	-0.0433333	0.0351188	-0.00333333	0.110604
360	G	-0.126667	0.134288	0.0833333	0.0650641	0.0733333	0.106927
361	G	-0.0466667	0.061101	0.00333333	0.0503322	0.146667	0.106927
362	G	-0.0333333	0.110151	0.156667	0.0702377	0.29	0.228692
363	C	0.06	0.0707107	0.183333	0.0450925	0.273333	0.130128
364	A	0.626667	0.0802081	0.816667	0.0550757	0.0133333	0.387857
365	A	0.736667	0.0152753	1.03333	0.110604	-0.21	0.130767
366	A	1.31333	0.262742	0.84	0.0264575	-0.035	0.0636396
367	U	0.836667	0.0802081	0.0366667	0.0288675	1.63667	0.981954
368	G	0.976667	0.218251	0.0566667	0.0814453	0.783333	0.212211
369	A	0.786667	0.135769	1.00333	0.231805	0.045	0.00707107
370	A	1.11333	0.119304	0.766667	0.070946	0.015	0.190919
371	G	0.19	0.0141421	0.09	0.164621	-0.09	0.12
372	U	0.296667	0.0351188	0.0133333	0.0251661	0.973333	0.431548
373	C	0.253333	0.0550757	0.34	0.151327	-0.103333	0.277909
374	A	0.85	0.335112	1.11	0.113578	-0.005	0.148492
375	C	1.21333	0.628517	1.2	0.398873	0.29	0.282843
376	A	0.736667	0.574659	0.71	0.183576	-0.176667	0.148436
377	G	1.1	0.553444	0.00666667	0.0680686	0.446667	0.185023
378	A	1.46333	0.604842	0.823333	0.0873689	0.12	0.156205
379	A	1.21667	1.04844	0.393333	0.228546	0.1	0.03
380	C	0.766667	0.228546	0.75	0.0264575	0.3	0.208087
381	A	0.453333	0.1861	0.723333	0.122202	0.173333	0.102632
382	A	1.00333	0.155671	1.40333	0.124231	0.34	0.153948
383	A	1.22	0.147986	0.83	0.134536	0.253333	0.212211
384	U	1.49667	0.170392	-0.136667	0.35019	1.76333	1.13588
385	A	1.11333	0.22723	1.19	0.19975	0.0966667	0.134288
386	A	1.14	0.339411	2.11667	0.549303	-0.06	0.311127
387	C	-999	-	0.223333	0.172434	0.215	0.219203
388	C	0.08	0.0818535	0.05	0.165227	0.256667	0.33546
389	U	0.463333	0.0503322	-0.05	0.122882	1.46667	0.439356
390	A	0.55	0.08544	0.886667	0.104083	0.0133333	0.0873689
391	C	0.285	0.00707107	0.773333	0.0635085	0.146667	0.213854
392	C	0.12	0.1	0.133333	0.0472582	0.126667	0.187172
393	C	0.0433333	0.0404145	0.286667	0.125831	0.23	0.255147
394	U	0.106667	0.100167	0.14	0.285832	0.656667	0.061101
395	G	0.0633333	0.0568624	-0.136667	0.263881	0.17	0.202978
396	C	0.0833333	0.0737111	0.126667	0.185023	0.07	0.122882
397	A	0.0666667	0.064291	0.163333	0.051316	0.143333	0.190351
398	U	0.123333	0.104083	0.106667	0.125831	0.566667	0.102144
399	C	0.206667	0.185023	0.183333	0.198578	0.213333	0.118462
400	C	0.196667	0.143643	0.213333	0.061101	0.116667	0.255799
401	A	0.166667	0.115036	0.353333	0.248261	0.353333	0.0986577
402	G	0.12	0.0818535	-0.0933333	0.195021	0.39	0.28
403	G	-0.01	0.0866025	0.0966667	0.0986577	0.25	0.459021
404	C	0.09	0.130767	0.223333	0.274287	0.0866667	0.105987
405	A	0.0133333	0.0472582	0.51	0.174356	-0.17	0.427902
406	C	-0.0233333	0.104083	0.13	0.0173205	0.24	0.28
407	G	0.146667	0.083865	0.13	0.244336	0.46	0.271846
408	G	0.203333	0.0680686	0.00333333	0.123423	-0.0933333	0.292632
409	A	0.36	0.240416	0.57	0.069282	0.0233333	0.0404145
410	G	1.13333	0.23094	0.0966667	0.110604	0.5	0.3751
411	U	0.506667	0.237136	0.166667	0.0981495	3.51	2.89798
412	C	1.79667	0.165025	0.386667	0.221435	0.32	0.196977
413	C	0.143333	0.125033	0.47	0.320468	0.116667	0.0208167
414	A	0.14	0.262107	0.616667	0.126623	0.01	0.052915
415	G	0.126667	0.446356	0.176667	0.15885	2.355	2.01525
416	G	0.4	0.0424264	0.273333	0.166533	1.49	0.523259
417	G	0.21	0.230651	0.52	0.115326	-0.08	0.254558
418	A	-999	-	0.326667	0.231157	-0.125	0.13435
419	C	0.13	0.254558	0.166667	0.057735	0.12	0.113137
420	A	-999	-	0.53	0.151327	0.16	0.266271
421	C	-999	-	0.203333	0.133167	0.11	0.452548
422	C	0.306667	0.326548	0.33	0.485901	0.00333333	0.204287
423	C	0.146667	0.23029	0.17	0.243311	-0.0133333	0.196299
424	C	0.213333	0.166233	0.0366667	0.245425	-0.0166667	0.162583
425	C	0.0233333	0.15308	0.313333	0.300056	-0.1	0.282843
426	U	-0.0633333	0.0802081	0.243333	0.111505	1.12	0.277308
427	G	-0.0266667	0.19218	0.16	0.149332	0.143333	0.16773
428	C	0.0233333	0.0057735	0.0866667	0.200083	-0.21	0.39598
429	U	0.686667	0.187172	0.00333333	0.0378594	-999	-
430	G	0.286667	0.0351188	0.02	0.07	0.24	0.39
431	C	0.143333	0.0650641	0.06	0.052915	0.0666667	0.378462
432	U	0.28	0.052915	0.113333	0.113725	0.816667	0.338428
433	G	0.133333	0.22942	0.213333	0.102144	0.06	0
434	C	0.173333	0.064291	0.11	0.072111	-0.0266667	0.0986577
435	C	-0.05	0.0964365	0.106667	0.092376	0.266667	0.0550757
436	U	0.143333	0.228108	0.04	0.0565685	-999	-
437	A	0.405	0.219203	1.07	0.0793725	0.286667	0.248462
438	A	1.24667	0.24379	1.11	0.06245	0.213333	0.105987
439	G	1.55333	0.391706	0.136667	0.0503322	0.78	0.255147
440	A	1.14667	0.251064	0.81	0.0519615	0.19	0.311127
441	G	0.856667	0.436616	0.0333333	0.0305505	0.396667	0.427239
442	A	0.94	0.173494	1.07333	0.196554	0.0666667	0.28006
443	A	1.05	0.308058	-999	-	0.213333	0.378594
444	A	1.09333	0.10504	0.366667	0.257358	0.113333	0.023094
445	G	0.346667	0.303699	-0.05	0.069282	0.22	0.137477
446	U	0.113333	0.161658	-0.0266667	0.0568624	0.583333	0.0981495
447	G	0.163333	0.0321455	-0.0166667	0.0971253	0.11	0.137477
448	G	-0.03	0.01	0.0566667	0.0550757	0.0533333	0.0416333
449	C	0.0833333	0.176163	0.276667	0.0702377	0.0733333	0.412957
450	C	0.11	0.207846	0.505	0.190919	-0.02	0.270555
451	C	0.816667	0.188768	0.625	0.0494975	0	0
452	A	0.726667	0.0472582	0.926667	0.0602771	0.22	0.311127
453	A	0.603333	0.168622	0.636667	0.0550757	-0.06	0.168226
454	G	0.556667	0.0503322	0.0233333	0.0503322	-0.0233333	0.445459
455	A	0.653333	0.0960902	0.696667	0.100167	-0.286667	0.207926
456	A	0.08	0.180278	0.43	0.177764	0.06	0.20664
457	G	0.186667	0.118462	0.123333	0.083865	-0.0133333	0.310215
458	C	0.186667	0.159478	0.26	0.052915	-0.095	0.275772
459	A	0.13	0.21	1.3	0.298664	0.306667	0.0416333
460	C	0.273333	0.254231	0.02	0.07	0.123333	0.119304
461	U	0.0633333	0.100664	-0.06	0.02	0.33	0.244336
462	G	0.0466667	0.115902	0	0.03	0.0633333	0.057735
463	G	0.11	0.0781025	0.143333	0.265769	0.126667	0.0378594
464	C	0.196667	0.211266	0.423333	0.21362	0.07	0.08
465	C	0.44	0.296985	0.4	0.25865	0.283333	0.220303
466	C	0.763333	0.0702377	-0.00666667	0.0321455	0.32	0.0888819
467	G	0.743333	0.145717	-0.01	0.03	0.303333	0.0907377
468	G	0.23	0.104403	-0.01	0.0173205	0.406667	0.306159
469	U	0.03	0.0519615	0.0366667	0.0251661	1.11667	0.245425
470	G	0.0833333	0.161967	-0.0133333	0.083865	0.185	0.0494975
471	C	0.15	0.23516	0.0266667	0.0950438	0.136667	0.110604
472	C	0.24	0.156205	-0.065	0.13435	0.0633333	0.3177
473	U	0.58	0.190788	0.0666667	0.120968	0.43	0.0282843
474	G	0.18	0.44911	0.146667	0.118462	0.34	0.0424264
475	C	0.25	0.150997	0.253333	0.315013	0.07	0.0964365
476	U	0.32	0.233024	0.0566667	0.011547	-999	-
477	G	-999	-	0.106667	0.143643	0.333333	0.292632
478	A	0.02	0.290517	0.116667	0.296704	0.08	0.13
479	U	0.225	0.346482	0.03	0.190788	0.66	0.62857
480	G	0.386667	0.355715	0.103333	0.0404145	-0.0166667	0.0288675
481	C	0.166667	0.120968	0.0833333	0.118462	0.11	0.21
482	C	0.05	0.0458258	0.113333	0.0907377	-0.236667	0.212211
483	A	0.176667	0.137961	0.09	0.0707107	-0.05	0.259808
484	G	0.24	0.199249	0.0666667	0.160416	-0.0866667	0.318957
485	G	0.136667	0.128582	0.22	0.01	-0.01	0.486621
486	A	0.08	0.138924	-0.06	0.462925	0.0733333	0.381357
487	G	0.133333	0.0750555	0.19	0.0916515	0.345	0.445477
488	C	0.14	0.202978	0.0633333	0.102144	0.0133333	0.105987
489	C	-0.0466667	0.210792	0.163333	0.201329	0.05	0.135277
490	C	-999	-	0.116667	0.0814453	0.213333	0.240069
491	U	0.15	0.0793725	0.12	0.0282843	0.236667	0.218251
492	C	0.216667	0.143643	0.02	0.0282843	0.106667	0.011547
493	U	0.383333	0.18037	0.0866667	0.102144	1.18333	0.519359
494	G	0.706667	0.110151	0.015	0.176777	-0.0766667	0.115902
495	C	0.38	0.115326	0.37	0.376431	0.07	0.07
496	U	0.733333	0.378462	0.06	0.0655744	1.02	0.32909
497	A	0.3	0.170587	0.015	0.00707107	0.306667	0.222785
498	C	0.133333	0.251661	0.21	0.348712	0.08	0.127671
499	U	0.0733333	0.161658	0.19	0.195192	-999	-
500	G	0.365	0.374767	-0.0133333	0.0763763	0.396667	0.12741
501	C	0.863333	0.463609	-0.02	0.0608276	-0.0433333	0.356417
502	C	0.593333	0.0757188	0.546667	0.0208167	-0.0166667	0.0862168
503	U	0.146667	0.183394	0.15	0.147309	-999	-
504	G	0.426667	0.308923	0.116667	0.28589	0.296667	0.0351188
505	A	186.977	0.517397	0.473333	0.257164	-0.0266667	0.349476
506	C	-999	-	0.64	0.335112	0.263333	0.296873
507	A	-999	-	0.11	0.381838	0.536667	0.0083887
508	C	0.603333	0.0950438	-0.0533333	0.42194	0.683333	0.18173
509	A	0.253333	0.176163	0.0966667	0.304357	1.05667	0.250363
510	A	0.653333	0.0832666	0.263333	0.188768	0.903333	0.246809
511	G	-999	0	0.166667	0.0986577	-0.11	0.0057735
512	C	0.11	0.295127	0.713333	0.0251661	-999	-
513	A	0.47	0.43715	0.0166667	0.144338	0.296667	0.132386
514	U	0.34	0.345109	1.62333	0.142244	0.0366667	0.145386
515	C	0.0766667	0.080829	0.0733333	0.323316	0.103333	0.05591
516	C	-0.055	0.0353553	0.176667	0.0862168	0.135	0.0671751
517	U	-999	-	3.20667	3.91732	0.04	0.0565685
518	G	0.175	0.0353553	-0.095	0.275772	0.22	0.323161
519	C	-0.065	0.360624	-0.045	0.205061	0.145	0.116673
520	G	0.193333	0.321299	-0.09	0.353553	-0.07	0.0282843
521	C	0.0366667	0.109697	-0.0833333	0.34356	0.126667	0.186319
522	U	-0.0333333	0.180093	0.08	0.311127	0.08	0.111505
523	U	0.293333	0.0378594	-0.236667	0.362261	-0.04	0.0212132
524	C	0.146667	0.061101	-0.065	0.403051	0.155	0.116673
525	C	0.276667	0.300721	0.196667	0.0873689	0.095	0.109602
526	C	0.0366667	0.0960902	0.03	0.240416	1.38333	0.081468
527	C	0.113333	0.123423	0.07	0.242487	0.263333	0.0763278
528	C	0.296667	0.106927	0.286667	0.011547	0.2	0.0723418
529	U	0.443333	0.323471	1.93	0.632376	0.326667	0.037466
530	C	0.283333	0.0493288	-0.0433333	0.0757188	0.313333	0.11673
531	C	0.163333	0.100664	-0.166667	0.280238	0.366667	0.170044
532	C	0.286667	0.352326	-0.195	0.318198	0.353333	0.0221944
533	A	0.34	0.314325	0.0533333	0.276827	0.463333	0.0600309
534	G	0.146667	0.051316	-999	-	0.32	0.085049
535	G	0.0266667	0.0351188	0.18	0.108167	0.09	0.100167
536	C	0.0133333	0.0288675	0.0966667	0.106927	0.0966667	0.146679
537	C	0.253333	0.0288675	0.09	0.15	0.153333	0.0742618
538	C	0.0666667	0.0723418	-0.09	0.268701	0.26	0.0655744
539	U	0.07	0.072111	1.00667	0.590028	0.123333	0.0991258
540	C	0.13	0.087178	0.0466667	0.18037	0.13	0.12
541	C	0.0866667	0.231805	0.196667	0.313422	0.593333	0.0716731
542	C	0.223333	0.0503322	-0.085	0.304056	0.54	0.0404145
543	C	-999	-	-0.156667	0.38371	0.64	0.0416333
544	G	0.67	0.132288	0.0733333	0.336204	0.176667	0.131417
545	A	0.93	0.1253	0.01	0.132288	0.856667	0.0455013
546	A	0.67	0.1	0.245	0.176777	0.83	0.115326
547	A	0.89	0.158745	-0.00666667	0.325628	1.27333	0.0950049
548	G	0.196667	0.0814453	0	0.072111	0.05	0.0494975
549	C	0.0766667	0.0702377	0.07	0.20664	-0.0566667	0.110017
550	G	0.396667	0.122202	0.226667	0.337244	0.0433333	0.0859155
551	U	0.0666667	0.090185	-0.113333	0.135769	0.123333	0.097885
552	G	0.0766667	0.151438	0.06	0.052915	-0.04	0.046188
553	G	0.0133333	0.0568624	-0.03	0.176918	0.173333	0.0614938
554	G	0.0166667	0.0929157	-0.116667	0.336056	0.175	0.0671751
555	C	-0.0133333	0.0251661	0.0466667	0.352326	0.1	0.0550757
556	C	0.123333	0.10116	-0.0766667	0.15695	0.235	0.075
557	A	0.975	0.13435	-0.0433333	0.176163	0.78	0.0321455
558	C	0.383333	0.122202	0.15	0.0866025	1.04667	0.0560093
559	A	0.23	0.213776	-0.0766667	0.132791	0.626667	0.246584
560	G	0.085	0.275772	0.01	0.296985	0.09	0.149778
561	G	0.055	0.0636396	0.18	0.072111	0.255	0.035
562	U	0.123333	0.144338	0.85	0.450333	-0.05	0.0353553
563	A	0.0266667	0.265769	0.243333	0.0450925	0.696667	0.0769078
564	C	1.26333	0.659874	0.126667	0.213854	0.365	0.0247487
565	C	0.836667	0.110151	0.4	0.0556776	0.7	0.185023
566	A	0.18	0.144222	0.35	0.0866025	0.37	0.0493288
567	C	0.323333	0.175024	-0.296667	0.141539	0.606667	0.0117063
568	U	0.156667	0.390683	1.72	0.822861	0.085	0.035
569	C	0.376667	0.277909	-0.06	0.34641	0.103333	0.0488004
570	C	0.21	0.200749	0.0533333	0.164418	0.16	0.0378594
571	C	0.106667	0.274287	0.07	0.0264575	0.526667	0.0491408
572	U	-0.00666667	0.0723418	0.896667	0.496521	-0.233333	0.17209
573	A	0.223333	0.164418	-0.0333333	0.430155	-999	-
574	U	0.84	0.0264575	1.72	0.104403	0.303333	0.105216
575	G	0.733333	0.115902	-0.0466667	0.127017	0.34	0.247487
576	C	0.246667	0.181751	-0.075	0.120208	0.095	0.0388909
577	C	-0.0533333	0.12741	-0.0266667	0.274287	0.5	0.1
578	A	0.0933333	0.0472582	-0.0466667	0.306649	0.856667	0.0241139
579	C	0.33	0.150997	-0.0633333	0.280416	0.643333	0.029123
580	U	0.0433333	0.090185	0.33	0.293087	0.07	0.0212132
581	G	0.0333333	0.0929157	-0.183333	0.106927	0.24	0.09
582	A	0.12	0.104403	-0.283333	0.140119	-999	-
583	G	0.31	0.07	-0.21	0.193132	0.123333	0.0830216
584	C	0.153333	0.21362	0.03	0.569298	-999	-
585	C	0.27	0.3747	-0.416667	0.352184	-0.16	0.132288
586	C	-0.236667	0.418848	-0.02	0.230651	0.15	0.0208167
587	C	0.0333333	0.183394	-0.133333	0.239653	0.82	0.122882
588	A	0.126667	0.495412	-0.01	0.439659	0.886667	0.0838208
589	C	0.37	0.3747	0.25	0.0424264	2.07667	0.496167
590	A	0.48	0.190788	0.303333	0.0896289	0.563333	0.0846124
591	U	1.02333	0.368963	2.41667	1.33155	0.075	0.0247487
592	U	-999	-	3.79	1.47391	0.0633333	0.0189541
593	U	1.08	0.210713	4.09333	1.74406	0.0533333	0.040734
594	C	0.896667	0.162583	-0.243333	0.308599	1.14333	0.16601
595	C	0.286667	0.161967	-0.276667	0.118462	0.213333	0.225249
596	C	0.166667	0.0493288	-0.355	0.473762	0.626667	0.0636251
597	A	0.27	0.14	-0.05	0.30315	0.763333	0.0851361
598	U	0.776667	0.12741	-999	-	0.0266667	0.0083887
599	C	0.26	0.204206	-0.176667	0.23029	0.14	0.02
600	C	0.08	0.0754983	-0.105	0.26163	0.59	0.0602771
601	C	0.2	0.177764	0.3	0.195192	0.276667	0.0356423
602	C	-0.19	0.160935	0.246667	0.118462	0.193333	0.0167774
603	C	0.00333333	0.0763763	-0.00666667	0.144684	0.406667	0.0571872
604	A	0.0933333	0.100664	-0.123333	0.193993	0.836667	0.0675223
605	A	0.646667	0.051316	0.28	0.181934	1.04333	0.120984
606	G	0.286667	0.393743	0.17	0.138924	0.05	0.0141421
607	C	0.11	0.101489	-0.02	0.0793725	0.18	0.03
608	C	0.126667	0.235443	-0.0466667	0.126623	0.64	0.155242
609	A	0.336667	0.237557	0.0966667	0.116762	0.626667	0.0510265
610	C	0.233333	0.107858	-0.11	0.409512	0.38	0.0288675
611	U	0.78	0.043589	1.92333	0.661236	0.17	0.106927
612	C	0.00666667	0.122202	0.115	0.0353553	0.236667	0.0616742
613	C	0.0866667	0.123423	-0.06	0.359305	0.146667	0.0614938
614	C	0.23	0.034641	-0.22	0.537401	0.716667	0.0510265
615	A	0.546667	0.0416333	-0.29	0.438406	1.03667	0.118572
616	C	0.36	0.0984886	-0.165	0.459619	0.453333	0.11452
617	C	0.253333	0.0929157	-999	-	0.28	0.0814453
618	A	0.19	0.11	-0.49	0.468615	0.206667	0.0616742
619	G	0.00333333	0.0981495	0.246667	0.178979	0.133333	0.0455013
620	C	0.0266667	0.150111	-0.0366667	0.10116	0.256667	0.063099
621	C	0.0166667	0.023094	0.0233333	0.0404145	0.145	0.0318198
622	C	0.18	0.0360555	-0.02	0.034641	0.47	0.05
623	C	0.616667	0.239653	0	0.141421	0.94	0.0493288
624	A	1.1	0.296142	0.08	0.0282843	0.966667	0.212951
625	G	1.3	0.427551	0.21	0.183848	0.09	0.00707107
626	A	1.13333	0.580546	0.33	0.0424264	1.19	0.346554
627	G	0.03	0.0424264	0.986667	0.0763763	0.476667	0.0693889
628	C	0.133333	0.314696	0.0666667	0.263502	0.025	0.0106066
629	U	-999	-	1.93667	0.873861	0.0766667	0.100903
630	U	0.415	0.544472	2.70667	0.768136	0.35	0.196977
631	U	0.953333	0.277909	0.0666667	0.057735	0.25	0.05
632	C	1.37667	0.318957	0.173333	0.0057735	0.1	0.0494975
633	C	0.163333	0.170392	0.105	0.00707107	0.593333	0.103566
634	U	0.316667	0.0450925	2.2	0.307896	0.136667	0.00693889
635	A	0.926667	0.141892	0.116667	0.102144	0.706667	0.0221944
636	C	0.756667	0.0750555	-0.113333	0.3177	0.703333	0.125447
637	A	0.446667	0.532666	0	0.435546	0.59	0.135769
638	U	0.58	0.0556776	1.86333	0.49521	0.14	0.0707107
639	U	0.423333	0.080829	2.69	0.970155	0.00666667	0.0150308
640	U	0.766667	0.0814453	2.76333	0.933881	0.116667	0.133597
641	A	0.74	0.0818535	0.236667	0.10116	0.863333	0.13167
642	U	1.99333	0.387341	1.66333	0.0493288	0.21	0.118462
643	G	1.28667	0.140475	0.09	0.0141421	0.31	0.225019
644	A	0.24	0.0173205	0.0766667	0.0152753	0.32	0.0568624
645	U	0.283333	0.0585947	1.38	0.363868	0.14	0.183303
646	U	0.446667	0.126623	2.31	0.834326	0.05	0.120968
647	U	0.59	0.115326	2.11333	0.767746	-0.0466667	0.0509175
648	G	0.466667	0.0450925	0.223333	0.481802	0.02	0.115902
649	U	0.71	0.0556776	2.07667	1.09024	0.14	0.08544
650	C	0.536667	0.0680686	-0.23	0.269072	0.62	0.140119
651	C	0.403333	0.10116	-0.12	0.210713	0.573333	0.120385
652	A	0.216667	0.265016	0.133333	0.119304	0.446667	0.0400463
653	A	0.703333	0.195533	-0.116667	0.0776745	0.776667	0.05591
654	A	0.146667	0.275923	-0.0666667	0.151438	0.553333	0.0195316
655	A	0.53	0.0781025	-0.01	0.131149	0.456667	0.040734
656	A	0.426667	0.0251661	0	0.0141421	0.34	0.04
657	U	0.57	0.158745	0.746667	0.115902	0.05	0.00707107
658	G	0.343333	0.0981495	0.163333	0.351188	0.0666667	0.0851361
659	U	0.14	0.112694	3.47667	1.53871	0.103333	0.125181
660	G	0.736667	0.0305505	-0.0533333	0.391067	0.0933333	0.138256
661	A	-0.1	0.145258	0.12	0.03	0.0666667	0.0661928
662	U	-0.0233333	0.0378594	-0.08	0.291376	0	0.0950438
663	G	-0.06	0.101489	-0.0233333	0.179258	0.12	0.0953939
664	C	-0.0433333	0.0750555	0.02	0.0565685	0.253333	0.188572
665	C	-0.0166667	0.0321455	-0.075	0.233345	0.0866667	0.115486
666	C	-0.04	0.02	-0.206667	0.277549	-0.0133333	0.0367171
667	U	0.05	0.0866025	-0.25	0.342199	0.17	0.18735
668	U	-0.0866667	0.106927	0.0633333	0.335609	0.113333	0.103566
669	C	0.01	0.147309	0.0766667	0.337095	0.12	0.02
670	A	0.05	0.183848	0.03	0.135277	0.75	0.0757188
671	G	0.116667	0.0251661	0.143333	0.175594	0.196667	0.0738116
672	C	0.0666667	0.0378594	-0.0666667	0.0665833	0.346667	0.280423
673	C	0	0.04	-0.0766667	0.158219	0.286667	0.0636251
674	C	0.0566667	0.0503322	-0.04	0.213776	0.483333	0.117867
675	C	0.113333	0.070946	-0.13	0.141067	0.183333	0.44168
676	C	0.5	0.10583	-0.1	0.183848	0.673333	0.126022
677	A	-0.02	0.157162	-0.02	0.03	0.81	0.0321455
678	G	-0.113333	0.0602771	0.03	0.212132	0.06	0.0636396
679	A	-0.0733333	0.0757188	-0.113333	0.119304	0.05	0.0873689
680	A	-0.0866667	0.124231	0.01	0.122882	0.24	0.238118
681	G	-0.0933333	0.0665833	-0.04	0.194679	0.07	0.112398
682	G	-0.09	0.0781025	0.01	0.052915	0.14	0.112398
683	U	-0.0566667	0.0763763	0.0433333	0.051316	0.176667	0.289527
684	C	-0.04	0.02	0.05	0.0458258	0.0733333	0.145386
685	A	-0.0666667	0.0665833	-0.05	0.0608276	0.0633333	0.0535758
686	U	0.0366667	0.0208167	0.0666667	0.0971253	0.17	0.176163
687	C	0.343333	0.231157	0.00333333	0.090185	0.15	0.0251661
688	C	0.253333	0.178979	-0.136667	0.241937	0.0433333	0.0653481
689	U	0.263333	0.164418	0.593333	0.046188	0.245	0.215
690	C	0.13	0.03	-0.126667	0.26839	0.24	0.13
691	C	0.413333	0.188237	0.03	0.08544	0.43	0.101489
692	A	0.0333333	0.0650641	-0.153333	0.287286	0.8	0.0360555
693	G	-0.0166667	0.0585947	0.0833333	0.0750555	0.0266667	0.0271484
694	G	-0.09	0.0556776	-0.0566667	0.386566	0.126667	0.0994615
695	C	0.136667	0.083865	-0.176667	0.217332	0.106667	0.026736
696	U	0.1	0.069282	-999	-	0.11	0.0989949
697	G	0.19	0.0818535	0.136667	0.38527	0.09	0.0777817
698	U	0.09	0.0264575	-999	-	-0.13	0.15
699	G	0.306667	0.061101	0.166667	0.212211	0.77	0.381881
700	A	-999	-	-999	-	-999	-
701	U	0.586667	0.0550757	1.39667	0.0472582	-0.0633333	0.152401
702	C	0.443333	0.057735	-0.34	0.0141421	0.723333	0.154356
703	G	0.34	0.0888819	0.4	0.0424264	0.005	0.0106066
704	U	0.573333	0.170098	0.99	0.30315	-0.0533333	0.182005
705	C	0.905	0.318198	-0.0633333	0.221209	0.39	0.0757188
706	A	0.14	0	-0.283333	0.159478	0.68	0.22053
707	C	0.146667	0.377403	-0.286667	0.170392	0.576667	0.0450103
708	A	0.55	0.11	-0.37	0.0565685	1.06	0.453689
709	C	0.646667	0.487887	-0.146667	0.309892	1.15333	0.132763
710	A	1.04333	0.189297	-0.08	0.311929	0.78	0.195192
711	G	-0.01	0.0282843	0.0666667	0.0493288	0.0433333	0.101178
712	G	0.05	0.115326	-0.07	0.227156	-0.05	0.0351188
713	G	0.0433333	0.061101	-0.0733333	0.223681	0.0466667	0.0712845
714	G	-0.0266667	0.0981495	-0.0133333	0.170392	0.0133333	0.070422
715	G	0.133333	0.12741	0.0366667	0.046188	0.0233333	0.0447627
716	U	0.08	0.19	0.556667	0.266333	0.0933333	0.0271484
717	C	0.173333	0.12741	-0.04	0.182483	0.1	0.01
718	C	0.143333	0.0208167	-0.0166667	0.0832666	0.02	0.03
719	C	0.125	0.212132	-0.06	0.052915	0.373333	0.0167774
720	A	0.82	0.105357	-0.236667	0.332014	1.55667	0.0636251
721	C	0.853333	0.185203	-0.263333	0.328075	1.32333	0.180257
722	A	1.13	0.144222	0.0366667	0.223681	1.08	0.155349
723	U	1.00333	0.0802081	3.94667	1.44369	-0.11	0.261024
724	G	0.38	0.0989949	0.1	0.13	-0.03	0.0503322
725	G	-0.055	0.0907377	-0.02	0.138564	-0.04	0.0208167
726	G	0.05	0.07	0.28	0.156205	0.223333	0.112068
727	G	0.133333	0.231805	0.035	0.0919239	0.0866667	0.147473
728	U	0.0533333	0.0665833	0.326667	0.395011	0.143333	0.0569925
729	C	0.11	0.121244	-0.04	0.04	0.303333	0.0952385
730	C	0.106667	0.052915	0.06	0.101489	0.19	0.0702377
731	U	0.0566667	0.0264575	0.0333333	0.219621	0.025	0.025
732	C	0.12	0.208167	-0.186667	0.218251	0.43	0.0907377
733	A	0.24	0.115036	-0.2	0.141421	1.02	0.051316
734	C	0.155	0.254558	-0.14	0.357911	0.453333	0.235002
735	A	0.65	0.182483	-0.05	0.0424264	0.633333	0.129629
736	G	0.226667	0.349619	0.225	0.318198	0.07	0.0556776
737	G	0.266667	0.14	-0.14	0.402865	0.0933333	0.043376
738	C	0.07	0.0929157	0.146667	0.275015	0.0233333	0.138256
739	C	0.116667	0.0556776	0.196667	0.215019	0.686667	0.130014
740	U	0.536667	0.0585947	0.65	0.01	0.443333	0.12167
741	U	0.586667	0.107858	1.82667	0.620833	0.13	0.064291
742	C	0.403333	0.145717	0.0233333	0.085049	0.236667	0.240008
743	A	0.533333	0.115326	0.00333333	0.0723418	0.906667	0.156572
744	A	0.583333	0.0351188	-0.005	0.0777817	1.03	0.156312
745	C	0.333333	0.0282843	-0.34	0.277849	0.526667	0.170011
746	C	0.145	0.0251661	-0.186667	0.165025	0.24	0.290057
747	C	0.103333	0.0757188	-0.263333	0.120554	0.45	0.0416333
748	A	-999	-	-0.163333	0.16773	0.393333	0.0905129
749	G	0.283333	0.178979	-0.196667	0.280238	0.0633333	0.0252396
750	C	0.363333	0.0472582	-0.413333	0.241109	0.55	0.0781025
751	A	0.226667	0.216564	-0.3	0.0424264	0.593333	0.0655179
752	C	0.2	0.213776	-0.11	0.381838	0.403333	0.139616
753	A	0.473333	0.0929157	0.0333333	0.116762	0.556667	0.0258915
754	A	0.536667	0.0763763	-0.0833333	0.0152753	0.59	0.0737111
755	A	0.56	0.0680686	-0.0666667	0.0665833	0.59	0.0888819
756	U	0.356667	0.119304	1.06333	0.349333	0.183333	0.179825
757	C	0.353333	0.0351188	-0.316667	0.248462	0.133333	0.0416778
758	G	0.34	0.0550757	0.236667	0.10116	0.0666667	0.0990137
759	U	0.606667	0.121244	2.45667	0.993244	-0.04	0.08544
760	G	0.16	0.238607	-0.21	0.257099	0.0233333	0.0905129
761	G	0.0966667	0.0472582	0.255	0.431335	0.09	0.19218
762	C	-0.0433333	0.0152753	0.04	0.340441	-0.0333333	0.0716731
763	C	-0.0133333	0.070946	0.166667	0.357957	0.11	0.136504
764	U	0.05	0.137477	0.396667	0.298719	0.14	0.0896289
765	G	-0.156667	0.0971253	0.03	0.0264575	0.103333	0.050037
766	G	0.1	0.155242	0.396667	0.372201	0.216667	0.19466
767	U	0.11	0.134536	0.04	0.410731	0.225	0.109602
768	U	0.0266667	0.106927	0.83	0.112694	0.12	0.194251
769	U	0.743333	0.221886	1.33667	0.594755	0.0466667	0.0560093
770	G	-999	-	0.16	0.0848528	0.0166667	0.16507
771	A	0.21	0.0519615	0.0333333	0.0550757	0.156667	0.290772
772	C	0.206667	0.011547	0.0733333	0.106927	0.333333	0.0800925
773	C	-0.02	0.0655744	-0.095	0.247487	-999	-
774	U	-0.0433333	0.023094	0.226667	0.308923	0.27	0.0754983
775	U	0.203333	0.326548	0.406667	0.265769	0.106667	0.0541944
776	U	0.0166667	0.0862168	0.503333	0.28006	0.15	0.15885
777	G	-0.0233333	0.111505	-0.0733333	0.209841	0.0433333	0.0083887
778	A	0.293333	0.117189	-0.263333	0.0305505	0.936667	0.348606
779	A	0.513333	0.212211	0.0133333	0.371124	0.693333	0.205381
780	A	1.09333	0.0351188	0.225	0.247487	0.633333	0.0411411
781	U	1	0.252389	2.5	1.07406	0.103333	0.0910026
782	A	0.75	0.345977	0.00666667	0.0568624	0.52	0.0404145
783	U	0.936667	0.181751	2.03333	0.557345	0.0366667	0.0900206
784	C	0.683333	0.136504	0.08	0.181934	-999	-
785	U	0.05	0.1249	1.67667	0.53426	0.19	0.19975
786	C	0.366667	0.0981495	-0.196667	0.176163	0.343333	0.24077
787	A	0.22	0.0282843	-0.22	0.0264575	1.03	0.110604
788	A	0.686667	0.142244	0.0766667	0.23094	0.623333	0.330947
789	C	0.703333	0.187705	-0.253333	0.20232	0.926667	0.245047
790	A	0.426667	0.185023	0.0566667	0.245832	0.606667	0.160046
791	U	0.893333	0.100664	-999	-	0.075	0.0459619
792	C	0.65	0.150997	0.195	0.13435	0.656667	0.150049
793	U	0.42	0.0707107	2.33	0.545802	0.296667	0.0651778
794	A	0.48	0.210713	0.29	0.0848528	0.75	0.03
795	A	0.76	0.265141	0.08	0.242487	0.713333	0.165339
796	A	0.9	0.234307	-0.0666667	0.184752	0.566667	0.201117
797	A	0.763333	0.265016	0.0433333	0.340637	0.52	0.275379
798	U	0.903333	0.0404145	-999	-	0.07	0.0458258
799	U	0.81	0.05	2.50333	1.21558	0.225	0.145
800	C	0.736667	0.0550757	0.47	0.01	0.62	0.07
801	A	0.603333	0.245561	-999	-	-999	-
802	G	0.626667	0.194679	-999	-	-999	-
803	A	0.693333	0.0802081	-999	-	-999	-
804	G	0.813333	0.333217	-999	-	-999	-
805	C	0.525	0.201329	-999	-	-999	-
806	U	-999	-	-999	-	-999	-
807	U	-999	-	-999	-	-999	-
808	U	-999	-	-999	-	-999	-
809	U	-999	-	-999	-	-999	-
810	U	-999	-	-999	-	-999	-
811	U	-999	-	-999	-	-999	-
812	G	-999	-	-999	-	-999	-
813	G	-999	-	-999	-	-999	-
814	A	-999	-	-999	-	-999	-
815	A	-999	-	-999	-	-999	-
816	U	-999	-	-999	-	-999	-
817	A	-999	-	-999	-	-999	-
818	U	-999	-	-999	-	-999	-
819	U	-999	-	-999	-	-999	-
820	U	-999	-	-999	-	-999	-
821	A	-999	-	-999	-	-999	-
822	U	-999	-	-999	-	-999	-
823	U	-999	-	-999	-	-999	-
824	U	-999	-	-999	-	-999	-
825	U	-999	-	-999	-	-999	-
826	C	-999	-	-999	-	-999	-
827	C	-999	-	-999	-	-999	-
828	A	-999	-	-999	-	-999	-
829	U	-999	-	-999	-	-999	-
830	A	-999	-	-999	-	-999	-
831	G	-999	-	-999	-	-999	-
832	A	-999	-	-999	-	-999	-
833	U	-999	-	-999	-	-999	-
834	A	-999	-	-999	-	-999	-
835	U	-999	-	-999	-	-999	-
836	A	-999	-	-999	-	-999	-
837	A	-999	-	-999	-	-999	-
838	U	-999	-	-999	-	-999	-
839	U	-999	-	-999	-	-999	-
840	C	-999	-	-999	-	-999	-
841	U	-999	-	-999	-	-999	-
842	U	-999	-	-999	-	-999	-
843	U	-999	-	-999	-	-999	-
844	C	-999	-	-999	-	-999	-
845	A	-999	-	-999	-	-999	-
846	A	-999	-	-999	-	-999	-
847	A	-999	-	-999	-	-999	-
848	U	-999	-	-999	-	-999	-
849	A	-999	-	-999	-	-999	-
850	A	-999	-	-999	-	-999	-
851	A	-999	-	-999	-	-999	-
852	U	-999	-	-999	-	-999	-
853	U	-999	-	-999	-	-999	-
854	C	-999	-	-999	-	-999	-
855	C	-999	-	-999	-	-999	-
856	U	-999	-	-999	-	-999	-
857	U	-999	-	-999	-	-999	-
858	A	-999	-	-999	-	-999	-
859	G	-999	-	-999	-	-999	-
860	A	-999	-	-999	-	-999	-
861	A	-999	-	-999	-	-999	-
862	A	-999	-	-999	-	-999	-
863	A	-999	-	-999	-	-999	-
864	C	-999	-	-999	-	-999	-
865	A	-999	-	-999	-	-999	-
866	A	-999	-	-999	-	-999	-

## Sheet: S2 Table 
Table S2.Shotgun fragment mapping data. Reactivity of RNAs derived from SHAPE and chemical mapping.
Fragment 1 mapping data									Fragment 2 mapping data							Fragment 3 mapping data							Fragment 4 mapping data							Fragment 5 mapping data
Position	Base	SHAPE reactivity	SD	DMS reactivity	SD	CMCT reactivity	SD		SHAPE reactivity	SD	DMS reactivity	SD	CMCT reactivity	SD		SHAPE reactivity	SD	DMS reactivity	SD	CMCT reactivity	SD		SHAPE reactivity	SD	DMS reactivity	SD	CMCT reactivity	SD		SHAPE reactivity	SD	DMS reactivity	SD	CMCT reactivity	SD
1	G	-999	-	-999	-	-999	-									-999	-	-999	-	-999	-
2	U	-999	-	-999	-	-999	-									-999	-	-999	-	-999	-
3	C	-999	-	-999	-	-999	-									-999	-	-999	-	-999	-
4	A	-999	-	-999	-	-999	-									-999	-	-999	-	-999	-
5	C	-999	-	-999	-	-999	-									-999	-	-999	-	-999	-
6	A	-999	-	-999	-	-999	-									-999	-	-999	-	-999	-
7	A	-999	-	-999	-	-999	-									-999	-	-999	-	-999	-
8	A	-999	-	-999	-	-999	-									-999	-	-999	-	-999	-
9	G	-999	-	-999	-	-999	-									-999	-	-999	-	-999	-
10	G	-999	-	-999	-	-999	-									-999	-	-999	-	-999	-
11	U	-999	-	-999	-	-999	-									-999	-	-999	-	-999	-
12	C	-999	-	-0.56	0.0848528	0.22	0.367696									0.02	0.121244	0.015	0.0212132	0.07	0.0707107
13	A	0.13	0.0141421	0.74	0.0141421	0.24	0.190788									-0.0566667	0.3139	0.535	0.219203	-0.285	0.0494975
14	G	0.0933333	0.308923	0.0966667	0.125033	0.025	0.00707107									-0.03	0.043589	0.005	0.0353553	-0.166667	0.130128
15	G	0.11	0.191572	0.25	0.225167	0.3	0.113137									0.0366667	0.0802081	-0.005	0.0636396	0.545	0.0212132
16	G	0.205	0.0353553	0.133333	0.0305505	-0.165	0.0636396									0.06	0.0173205	-0.14	0.0655744	0.293333	0.147422
17	A	0.18	0.0264575	0.186667	0.150444	0.23	0.0141421									0.0766667	0.0763763	0.303333	0.12741	0.0633333	0.0862168
18	C	0.536667	0.178979	0.0333333	0.240069	0.11	0.282843									-0.02	0.0360555	0.06	0.115326	0.116667	0.117189
19	A	0.36	0.141774	0.00666667	0.159478	-0.106667	0.291605									-0.0166667	0.0896289	0.333333	0.166233	0.106667	0.141892
20	G	-0.0433333	0.0665833	0.09	0.01	-0.325	0.0494975									0.323333	0.304357	0.0166667	0.0650641	0.07	0.0888819
21	C	-999	-	0.095	0.0212132	-0.0166667	0.434089									-0.005	0.318198	0.08	0.02	0.0733333	0.0251661
22	U	0.506667	0.143643	-0.05	0.0989949	0.05	0.339411									0.29	0.072111	0.02	0.173205	0.103333	0.283078
23	G	0.466667	0.064291	0.225	0.00707107	-0.135	0.120208									0.313333	0.168028	0.113333	0.173877	0.44	0.141421
24	C	0.506667	0.128582	0.86	0.147309	-0.0366667	0.235018									0.0566667	0.304357	1.09667	0.245425	0.0666667	0.116762
25	C	1.11667	0.155671	0.44	0.216564	-0.146667	0.185831									0.88	0.0754983	1.94667	0.38371	0.0333333	0.0907377
26	A	0.91	0.132288	1.10333	0.300888	-0.0966667	0.246847									0.626667	0.134288	1.13	0.199249	0.0133333	0.221886
27	G	1.40333	0.115902	0.133333	0.214554	-0.0133333	0.159478									1.19	0.13	-0.116667	0.102632	0.35	0.147309
28	A	0.06	0.28688	0.0533333	0.155027	0.1	0.18735									0.213333	0.057735	0.56	0.20664	0.08	0.08544
29	G	0.243333	0.011547	-0.18	0.260576	0.175	0.360624									0.46	0.115326	0.00333333	0.0832666	0.136667	0.155349
30	A	0.926667	0.142244	0.623333	0.358515	0.055	0.0777817									0.65	0.08544	0.693333	0.282902	0.0633333	0.177858
31	A	1.25	0.253574	0.45	0.0173205	0.0533333	0.061101									0.963333	0.0945163	0.703333	0.200333	0.08	0.0953939
32	U	-999	-	0.326667	0.220303	0.793333	0.119304									0.106667	0.187705	0.195	0.219203	2.72667	1.43253
33	G	0.14	0.0141421	-0.253333	0.0723418	-999	-									0.15	0.01	0.055	0.0353553	0.22	0.19799
34	A	0.2	0	-0.07	0.255343	0.205	0.205061									0.0833333	0.210317	0.286667	0.107858	0.04	0.0707107
35	A	0.143333	0.0750555	0.425	0.00707107	0.186667	0.208167									0.29	0.13	0.163333	0.214554	0.075	0.233345
36	G	0.32	0.052915	0.1	0.190526	0.16	0.0141421									0.62	0.0818535	-0.153333	0.378065	0.133333	0.281129
37	C	0.74	0.0264575	0.616667	0.487887	0.065	0.0777817									0.9	0.190526	1.23	0.363868	-0.0733333	0.161658
38	A	1.01667	0.0802081	0.823333	0.0665833	0.065	0.289914									0.0666667	0.0568624	1.05667	0.128582	0.0566667	0.118462
39	G	0.213333	0.0208167	0.303333	0.193477	0	0.243311									0.0133333	0.0251661	0.0633333	0.0750555	0.0633333	0.174738
40	A	0.116667	0.132791	0.123333	0.202073	0.2	0.0848528									0.0566667	0.0404145	0.19	0.195192	0.19	0.0793725
41	G	0.0533333	0.0378594	-0.19	0.173494	0.24	0.112694									0.0133333	0.0568624	0.11	0.151327	0.05	0.115326
42	G	0.113333	0.0057735	0.0566667	0.011547	0.17	0.117898									0	0.0953939	0.1	0.132288	0.0333333	0.0057735
43	G	0.196667	0.236714	-0.176667	0.0208167	0.06	0.043589									0.00333333	0.0378594	0.05	0.0781025	0.143333	0.238607
44	C	0.0666667	0.178979	0.085	0.00707107	0.07	0.396611									0.04	0.0264575	0.00666667	0.238607	0.113333	0.100167
45	U	0.126667	0.168622	0.183333	0.10116	0.25	0.13									0.0133333	0.0321455	0.0833333	0.115036	0.193333	0.204287
46	G	0.173333	0.102144	0.05	0.346987	0.64	0.0173205									0.04	0.0916515	0.055	0.0353553	0.14	0.0458258
47	U	0.203333	0.0757188	0.16	0.043589	0.08	0.26									-0.08	0.052915	-0.113333	0.181751	0.136667	0.160104
48	G	0.18	0.043589	-0.103333	0.237557	-0.146667	0.405257									-0.0833333	0.085049	-0.0466667	0.144338	0.0233333	0.107858
49	G	0.25	0.07	-0.126667	0.197315	0.04	0.46669									0.0166667	0.18037	-0.0933333	0.117189	-0.0233333	0.257747
50	G	-0.0833333	0.111505	0.116667	0.170392	-0.355	0.190919									0.0966667	0.430155	0.0333333	0.085049	-0.126667	0.144684
51	G	-0.0133333	0.309892	0.28	0.0848528	0.27	0.0707107									0.0233333	0.0665833	0.0633333	0.288848	0	0.0141421
52	U	0.333333	0.245425	-0.045	0.0353553	1.1	0.32187									-0.19	0.122882	0.055	0.0353553	1.025	0.0494975
53	G	0.0466667	0.222336	-0.156667	0.379781	0.83	0.348712									-999	-	-0.2	0.285832	0.12	0.1253
54	A	0.12	0.0173205	0.253333	0.057735	0.125	0.00707107									-999	-	0.16	0.255343	0.126667	0.275923
55	A	0.263333	0.212211	-999	-	0.113333	0.334714									0.0733333	0.366106	0.253333	0.328836	0.25	0.0424264
56	G	0.0433333	0.288848	-0.433333	0.293655	-999	-									-0.0933333	0.338575	0.226667	0.335012	0.18	0.1253
57	G	0.67	0.05	0.226667	0.119304	-999	-									0.0333333	0.75831	0.0433333	0.259294	-0.0366667	0.290918
58	G	0.353333	0.104083	-0.39	0.332866	0.423333	0.532666									0.0266667	0.198578	0.446667	0.231157	0.05	0.0424264
59	A	0.273333	0.0929157	0.145	0.00707107	-0.045	0.0494975									-999	-	0.0233333	0.282194	-0.08	0.19799
60	C	0.0833333	0.110604	0.09	0.216564	0.01	0.0989949									-0.06	0.147309	-0.0233333	0.10116	-0.03	0.0424264
61	U	0.88	0.07	0.05	0.0565685	1.71333	0.836799									0.71	0.268701	0.256667	0.141892	0.783333	0.386954
62	G	3.90667	0.699452	0.203333	0.0057735	0.07	0.417253									3.13333	0.839067	-0.0166667	0.150111	1.51333	0.587055
63	C	1.09333	0.102632	1.05	0.0360555	0.3	0.31									0.37	0.298161	2.04667	0.220076	-0.23	0.240624
64	C	0.53	0.252389	0.833333	0.119304	-0.126667	0.446019									0.333333	0.100167	1.49333	0.492375	-0.01	0.425793
65	A	0.37	0.02	0.833333	0.0945163	0.16	0.043589									0.156667	0.288848	1.20667	0.22745	-0.05	0.462925
66	G	0.0833333	0.25697	0	0.0608276	0.28	0.06									-0.295	0.671751	0.22	0.19799	0.105	0.106066
67	U	-0.09	0.069282	0.0666667	0.057735	0.753333	0.195021									0.00666667	0.0472582	0.0433333	0.0450925	0.453333	0.0960902
68	C	0.116667	0.0251661	-0.0633333	0.0251661	0.115	0.33234									0.01	0.13	0.0966667	0.0493288	-0.185	0.162635
69	U	0.706667	0.309246	-0.143333	0.085049	1.37667	0.556088									0.69	0.09	0.153333	0.303699	1.42667	0.423596
70	U	1.77	0.416773	0.49	0.121655	6.05	2.99722									1.23667	0.331713	0.16	0.226274	5.41667	3.40987
71	C	1.45	0.313209	1.93667	0.516269	0.16	0.043589									1.04	0.233024	0.67	0.0141421	0.0333333	0.109697
72	U	0.853333	0.0763763	0.186667	0.0288675	1.37333	0.386954									0.396667	1.64901	-0.005	0.120208	1.915	1.26572
73	G	0.19	0.225167	0.13	0.0141421	0.005	0.0919239									-0.035	0.0777817	-0.2	0.104403	0.0633333	0.133167
74	C	-0.08	0.23388	-999	-	0.16	0.043589									-999	-	0.105	0.346482	0.075	0.106066
75	C	-0.0533333	0.12741	0.34	0.113137	-0.28	0.242693									-0.0133333	0.0152753	-0.0166667	0.0404145	-0.12	0.0707107
76	A	0.176667	0.178979	0.21	0.160935	0.07	0.278747									0.0166667	0.0305505	-0.0533333	0.100167	-0.00666667	0.0665833
77	C	0.11	0.138564	0.156667	0.133167	0.205	0.0212132									-0.0266667	0.134288	-0.0866667	0.0945163	-0.08	0.0818535
78	U	1.35333	0.191398	0.243333	0.0550757	1.08333	0.595343									1.05333	0.112398	-0.06	0.0848528	0.986667	0.420278
79	C	0.696667	0.113725	1.21667	0.142945	0.0466667	0.270986									0.343333	0.117189	1.05667	0.0862168	0.12	0.212132
80	C	0.993333	0.15308	2.16	0.222711	-1.73	0.650538									0.825	0.275772	1.26333	0.130512	0.103333	0.371124
81	U	1.12333	0.194251	0.28	0.112694	3.79667	1.71786									0.956667	0.22723	-0.0533333	0.0602771	4.66667	2.48504
82	U	1.26	0.14	0.1	0.0282843	5.22	2.46493									1.04667	0.0305505	-0.035	0.0212132	4.50667	2.83373
83	U	1.48667	0.349333	0.366667	0.092376	4.04333	2.5849									1.815	0.459619	0.16	0.282843	3.90667	1.71308
84	U	0.913333	0.0929157	-999	-	4.25667	1.73581									0.983333	0.260832	0.015	0.0777817	4.18	0.407308
85	C	0.17	0.0173205	1.09	0.07	0.095	0.304056									0.346667	0.0208167	0.86	0.177764	-0.15	0.0282843
86	G	-0.166667	0.170978	0.23	0.0141421	-1.13	0.296985									0.0966667	0.522909	-0.03	0.173494	-0.0133333	0.357258
87	U	-0.06	0.0360555	0.103333	0.0493288	-0.00666667	0.299388									0.00333333	0.0152753	0.133333	0.313422	0.536667	0.35949
88	G	-0.17	0.0360555	0.0266667	0.0152753	-0.07	0.220681									-0.0233333	0.0251661	0.0433333	0.0680686	-0.06	0.0707107
89	G	-0.17	0.329242	0.04	0.0282843	0.3	0.113137									-0.243333	0.445009	0.16	0.151327	0.0266667	0.251064
90	U	-0.0566667	0.061101	0.05	0.0141421	-0.6	0.325269									0.16	0.410366	0.0833333	0.0650641	0.12	0.1253
91	C	-0.05	0.0519615	0.11	0.0173205	0.0833333	0.100664									0.163333	0.265769	0.0466667	0.0757188	-0.045	0.0353553
92	C	-0.0533333	0.0814453	0.123333	0.011547	0.283333	0.0351188									-0.01	0	-0.05	0.043589	-0.04	0
93	U	0.0266667	0.011547	0.08	0.0173205	0.35	0.381969									0.0133333	0.0251661	-0.0333333	0.0152753	0.156667	0.161658
94	U	0.0866667	0.0737111	0.163333	0.046188	0.37	0.255147									0.00333333	0.0680686	0.113333	0.250067	0.303333	0.221435
95	C	0.0633333	0.023094	0.243333	0.0057735	0.336667	0.0929157									0.00666667	0.135031	0.0233333	0.0602771	0.0466667	0.0602771
96	C	0.11	0.01	0.103333	0.0665833	0.103333	0.0832666									0.02	0.0888819	0.273333	0.110151	0.1	0.207846
97	C	0.0533333	0.248462	0.503333	0.0585947	-0.38	0.0964365									-0.23	0.317962	0.07	0.111355	0.0233333	0.240069
98	U	0.07	0	-0.04	0.052915	0.313333	0.090185									0.14	0.221133	-0.00333333	0.0493288	0.286667	0.300888
99	U	0.46	0.04	0.0866667	0.0208167	1.11	0.383536									0.326667	0.260832	-0.03	0.0173205	1.21667	0.309246
100	C	0.00666667	0.0723418	0.09	0.0264575	0.14	0.02									0.11	0.252389	0.03	0.04	0.03	0.132288
101	A	-0.0366667	0.0585947	0.33	0.0141421	0.1	0.147309									0.00666667	0.0378594	0.146667	0.0550757	0.156667	0.20232
102	C	-0.0366667	0.0737111	0.206667	0.080829	0.186667	0.109697									-0.00666667	0.0321455	0.03	0.03	0.02	0.13
103	U	-0.16	0.0141421	0.08	0	-0.6	0.226274									-1.455	1.19501	0.03	0.169706	-999	-
104	G	0.0966667	0.20232	0.126667	0.023094	-0.0566667	0.265016									-999	-	0.0266667	0.0802081	0.255	0.190919
105	C	-0.0233333	0.106927	-999	-	0.0166667	0.146401									0.0966667	0.141539	0.0233333	0.0057735	0.00666667	0.0208167
106	C	-0.0633333	0.0152753	0.23	0.0141421	-0.0266667	0.145717									0.0166667	0.0208167	-0.0533333	0.15695	0.02	0.141774
107	U	-0.0233333	0.288848	0.31	0.0141421	0.055	0.318198									0.113333	0.061101	0.0533333	0.187705	0.556667	0.859787
108	U	0.0133333	0.214554	0.07	0.0141421	0.21	0.0989949									-999	-	0.0733333	0.201329	-999	-
109	C	0.00333333	0.0057735	0.0233333	0.0378594	0.03	0.250599									0.17	0.254558	-0.03	0.034641	-0.0633333	0.064291
110	C	-0.0333333	0.0057735	0	0.0781025	0.14	0.105357									0.0166667	0.0550757	-0.03	0.175784	-0.08	0.31749
111	U	0.0233333	0.130512	0.103333	0.0208167	0.53	0.217945									-0.02	0.0264575	0.05	0.103923	0.25	0.147986
112	U	-0.0333333	0.119304	0.0566667	0.0208167	0.953333	0.637364									0.01	0.0173205	0.0233333	0.115036	0.283333	0.170098
113	C	-0.00333333	0.0635085	0.176667	0.132791	0.13	0.223383									0.00666667	0.0321455	0.01	0.112694	0.02	0.06
114	U	0.29	0.052915	0.113333	0.20502	0.483333	0.310054									0.21	0.191572	0.0566667	0.061101	0.436667	0.255408
115	C	0.146667	0.011547	0.103333	0.092376	0.0933333	0.156312									0.133333	0.057735	0.14	0.052915	0.05	0.0793725
116	C	0.07	0.0264575	0.24	0.155885	0.16	0.296985									0.103333	0.0208167	0.293333	0.179536	0.0266667	0.106927
117	C	0.0233333	0.0378594	0.193333	0.167432	0.303333	0.21362									0.143333	0.0776745	0.54	0.290517	0.0466667	0.0757188
118	A	0.78	0.285832	0.493333	0.222336	0.123333	0.366924									0.65	0.115326	0.646667	0.249867	0.0633333	0.180093
119	G	0.0866667	0.109697	-0.14	0.173494	0.58	0.137477									0.403333	0.110604	-0.095	0.0212132	0.226667	0.185831
120	A	0.73	0.115326	0.903333	0.0321455	0.256667	0.244404									0.796667	0.240278	1.10667	0.490136	0.07	0.160935
121	C	0.196667	0.11547	0.885	0.0353553	0.07	0.0141421									0.566667	0.275379	1.41	0.272213	0	0.0781025
122	A	0.916667	0.102632	-0.146667	0.215716	-0.045	0.33234									0.833333	0.287112	1.21	0.259808	0.24	0.192873
123	G	0.89	0.28	0.12	0.103923	-0.03	0.339411									0.653333	0.20502	-0.23	0.242487	0.196667	0.213854
124	A	0.43	0.0818535	-0.113333	0.497427	0.215	0.233345									0.63	0.0984886	0.793333	0.575007	0.0166667	0.0950438
125	C	-0.143333	0.115902	0.253333	0.20232	-0.106667	0.551936									-0.0333333	0.0568624	0.0233333	0.080829	-0.0133333	0.0945163
126	U	-999	-	-0.0533333	0.0305505	-999	-									0	0.19975	0.1	0.338674	0.316667	0.212211
127	G	-0.273333	0.133167	0.15	0	0.09	0.103923									-0.02	0.0282843	-0.08	0.052915	0.0733333	0.12897
128	G	-0.0833333	0.0493288	0.193333	0.064291	0.0833333	0.141892									-0.0466667	0.0057735	-0.0133333	0.0472582	0.0966667	0.011547
129	G	-999	-	0.276667	0.0493288	-999	-									0.0466667	0.251064	0.0366667	0.150111	0.5	0.480833
130	C	0.366667	0.128582	0.56	0.10583	-0.186667	0.753414									0.49	0.0781025	0.99	0.385876	0.02	0.0282843
131	A	0.82	0.03	0.19	0.311929	0.21	0.1253									1.19667	0.145029	0.82	0.151327	0.08	0.087178
132	U	1.21	0.3005	0.0933333	0.0981495	3.37333	1.74575									1.32	0.20664	0.0566667	0.102144	3.76333	2.22857
133	C	0.206667	0.011547	-999	-	0.316667	0.1861									0.135	0.0212132	0.353333	0.0493288	-0.06	0.19975
134	C	0.266667	0.291605	-0.146667	0.301717	0.14	0.072111									0.0533333	0.0680686	0.59	0.183303	0.253333	0.230072
135	A	-0.0133333	0.228108	0.0666667	0.109697	0.135	0.106066									0.34	0.0655744	0.283333	0.141539	0.06	0
136	G	0.06	0.164621	0.03	0.0141421	0.18	0.183303									0.126667	0.0550757	0.136667	0.149778	0.00666667	0.194251
137	U	0.37	0.320468	0.0433333	0.136504	2.355	1.492									0.283333	0.197315	0.1	0.0556776	1.77	0.543691
138	U	0.413333	0.161658	0.283333	0.0907377	0.94	0.216564									0.666667	0.193993	0.19	0.0818535	1.16333	0.479305
139	C	0.123333	0.0404145	0.21	0.212132	-0.005	0.289914									0.14	0.052915	0.29	0.134536	-0.00666667	0.155349
140	C	0.0933333	0.023094	0.425	0.0777817	0.276667	0.106927									0.116667	0.106927	0.31	0.0424264	0.113333	0.0950438
141	A	-999	-	-999	-	0.08	0.348281									0.556667	0.130128	0.8	0.132288	-0.0533333	0.126623
142	A	-999	-	-999	-	0.215	0.13435									0.836667	0.177858	0.82	0.167033	-0.08	0.325269
143	U	0.543333	0.0251661	0.06	0.446766	1.6	0.984886									0.21	0.325269	-0.0133333	0.10504	1.58	0.468722
144	C	0.683333	0.334863	0.19	0.0989949	0.1	0.0282843									0.186667	0.269506	0.313333	0.0416333	0.0766667	0.0873689
145	C	0.51	0.191572	0.413333	0.0251661	0.345	0.00707107									0.116667	0.0305505	0.76	0.260576	0.11	0.115326
146	A	-0.07	0.147309	0.893333	0.0550757	0.0266667	0.378726									0.275	0.275772	0.766667	0.090185	0.09	0.127279
147	A	0.443333	0.118462	0.716667	0.0404145	-0.245	0.72832									0.823333	0.112398	1.02333	0.159478	0.045	0.388909
148	A	0.82	0.05	1.00333	0.0493288	-0.106667	0.540494									0.983333	0.41065	1.4	0.236432	0.075	0.0919239
149	G	1.53	0.0818535	0.123333	0.023094	-0.02	0.345977									1.325	0.33234	0.0666667	0.0057735	0.3	0.259808
150	G	0.173333	0.0750555	-0.01	0.0608276	0.133333	0.0802081									0.04	0.0781025	0.0166667	0.155027	0.12	0.0556776
151	C	-0.0166667	0.0404145	-0.0833333	0.011547	0.21	0.0424264									0.06	0.0781025	0.0566667	0.276104	0.176667	0.173877
152	U	-0.0533333	0.0378594	-0.0933333	0.0404145	0.493333	0.306649									0.00666667	0.0208167	0.0366667	0.0702377	0.136667	0.170098
153	G	-0.0766667	0.110151	-0.02	0.01	0.0733333	0.0723418									-0.00666667	0.0057735	0.11	0.135277	0.05	0.0458258
154	C	-0.0533333	0.0723418	0.0866667	0.046188	0.07	0.0424264									0.01	0.03	0.126667	0.125033	-0.09	0.185203
155	C	-0.0166667	0.057735	0.616667	0.100167	-0.035	0.219203									-0.0366667	0.17673	0.263333	0.274651	-0.333333	0.450148
156	C	0.0566667	0.0568624	3.45333	0.230072	0.27	0.212132									-999	-	0.0966667	0.100167	-0.416667	0.402658
157	C	-0.625	0.0212132	0.91	0.06	-0.13	0.169706									-999	-	0.06	0.183303	0.0233333	0.37099
158	U	0.103333	0.144684	0.153333	0.057735	1.655	1.01116									-999	-	0.0733333	0.198578	2.31	0.808022
159	U	0.66	0.0984886	-0.0833333	0.0907377	3.29	1.66721									0.3	0.202978	0.0566667	0.115902	2.43667	1.57335
160	U	1.23	0.174356	-0.04	0.0964365	3.74667	2.0602									0.793333	0.400167	-0.07	0.248797	3.53	2.44197
161	G	0.926667	0.0757188	0.216667	0.0378594	0.385	0.0636396									0.633333	0.152753	0.00333333	0.0152753	0.623333	0.22723
162	A	0.236667	0.0404145	0.12	0.0608276	0.353333	0.176163									0.21	0.245153	0.03	0.07	0.105	0.176777
163	C	0.08	0.0173205	0.133333	0.0288675	0.0933333	0.0378594									0.00666667	0.023094	-999	-	-0.103333	0.175594
164	C	-0.0433333	0.0351188	0.186667	0.046188	-0.196667	0.125033									-0.07	0.0964365	0.0266667	0.0896289	0.21	0.266646
165	A	-0.0366667	0.0665833	0.516667	0.0665833	0.0733333	0.178979									0.193333	0.289194	-0.285	0.0494975	0.22	0.23388
166	G	0.61	0.02	0.163333	0.0057735	0.19	0.101489									0.26	0.183576	-0.065	0.120208	-0.02	0.579828
167	G	0.116667	0.0321455	0.103333	0.0404145	0.0533333	0.0450925									0.0266667	0.0416333	-0.06	0.0848528	0.125	0.0353553
168	C	0.05	8.49837e-18	0.19	0.0264575	-0.08	0.043589									-0.216667	0.367469	-0.03	0.0141421	0.04	0.0565685
169	C	-0.0366667	0.0321455	1	0.101489	0.115	0.388909									0.02	0.266271	-999	-	0.03	0.0424264
170	C	-0.0433333	0.0404145	9.61333	0.997714	0.01	0.0141421									2.14333	1.47276	-999	-	0.18	0.0565685
171	A	-999	-	-999	-	0.1	0.0282843									-0.405	0.0494975	1.95	2.13429	0.173333	0.011547
172	U	-0.465	0.0212132	0.05	0.01	3.63	3.94566									0.166667	0.100664	0.156667	0.0208167	2.19	1.15495
173	C	0.1	0	-0.16	0.113578	-0.255	0.53033									0.306667	0.0981495	-0.0366667	0.210792	0.01	0.0141421
174	U	0.00666667	0.0896289	-0.12	0.01	0.666667	0.0986577									-999	-	0.22	0.113137	1.585	0.742462
175	U	0.04	0.112694	-0.0633333	0.0057735	0.586667	0.0585947									0.216667	0.0416333	0.253333	0.332916	2.485	0.162635
176	C	0.0566667	0.0493288	0.15	0.0173205	0.12	0.196977									0.0733333	0.0057735	0.363333	0.334714	-0.3	0.424264
177	U	-0.01	0.069282	-0.0133333	0.0404145	0.396667	0.270617									-999	-	0.246667	0.0862168	1.63	0.0282843
178	C	0.0266667	0.0152753	0.06	0.0519615	0.0966667	0.0763763									0.313333	0.0550757	-0.185	0.33234	0.095	0.0212132
179	C	-0.04	0.034641	0.413333	0.0208167	-0.3	0.296142									0.0133333	0.151438	1.135	0.572756	0.04	0.0565685
180	A	-0.09	0.07	0.36	0.0458258	-0.0866667	0.299555									0.213333	0.144684	0.686667	0.0802081	-0.13	0.183848
181	C	0.0633333	0.023094	0.963333	0.0404145	0.146667	0.0750555									0.345	0.176777	1	0.268701	-0.095	0.0212132
182	C	0.1	0.0608276	0.433333	0.0251661	0.13	0.108167									0.69	0.17088	0.733333	0.309892	0.045	0.190919
183	U	0.106667	0.0152753	-0.0466667	0.0208167	0.86	0.415812									0.683333	0.136504	-999	-	1.255	1.0253
184	C	0.0466667	0.011547	0.356667	0.0305505	-0.095	0.318198									-999	-	-999	-	-999	-
185	A	-0.11	0.121655	0.103333	0.0635085	-0.00666667	0.159478									-999	-	-999	-	-999	-
186	C	0.0466667	0.023094	0.243333	0.106927	0.116667	0.102632									-999	-	-999	-	-999	-
187	A	-0.00666667	0.083865	0.243333	0.0665833	0.03	0.112694									-999	-	-999	-	-999	-
188	U	0.106667	0.083865	0.0833333	0.0378594	1.75333	0.760548									-999	-	-999	-	-999	-
189	C	0.36	0.0608276	0.326667	0.106927	0.24	0.155563									-999	-	-999	-	-999	-
190	A	0.23	0.0608276	0.54	0.0173205	0.0766667	0.335012									-999	-	-999	-	-999	-
191	G	0.866667	0.0378594	0.0333333	0.0723418	0.373333	0.299388									-999	-	-999	-	-999	-
192	A	0.583333	0.136137	0.62	0.0888819	0.1	0.286182									-999	-	-999	-	-999	-
193	C	0.863333	0.133167	0.366667	0.0208167	0.243333	0.110604									-999	-	-999	-	-999	-
194	A	0.273333	0.15308	0.953333	0.090185	-0.196667	0.240069									-999	-	-999	-	-999	-
195	G	0.0133333	0.083865	0.153333	0.0152753	0.025	0.0777817									-999	-	-999	-	-999	-
196	C	-0.05	0.043589	0.06	0.0519615	-0.0266667	0.22301									-999	-	-999	-	-999	-
197	C	0.243333	0.0152753	0.235	0.289914	-0.163333	0.292632									-999	-	-999	-	-999	-
198	A	1.38667	0.0472582	0.506667	0.0832666	-0.2	0.230651									-999	-	-999	-	-999	-
199	A	1.01	0.09	0.69	0.0565685	0.2	0.169706									-999	-	-999	-	-999	-
200	U	0.443333	0.144684	0.065	0.0494975	3.35667	1.54484									-999	-	-999	-	-999	-
201	C	0.0233333	0.0057735	0.706667	0.0602771	0.265	0.0636396									-999	-	-999	-	-999	-
202	G	0.06	0.034641	0.153333	0.0057735	0.24	0.127279									-999	-	-999	-	-999	-
203	G	-0.0133333	0.011547	-0.0533333	0.0208167	0.00333333	0.12741									-999	-	-999	-	-999	-
204	C	-0.005	0.00707107	0.213333	0.0757188	-0.0866667	0.104083									-999	-	-999	-	-999	-
205	U	-0.49	0.0424264	0.08	0.069282	0.22	0.339411									-999	-	-999	-	-999	-
206	G	-0.07	0.0953939	0.0933333	0.0832666	-0.805	0.304056									-999	-	-999	-	-999	-
207	C	-0.0233333	0.0057735	0.32	0.1	0.0333333	0.126623									-999	-	-999	-	-999	-
208	C	-0.01	0.0173205	1.23	0.19	-0.0266667	0.290057									-999	-	-999	-	-999	-
209	C	0.13	0.0608276	4.20667	0.230723	-0.15	0.363868									-999	-	-999	-	-999	-
210	A	0.01	0.052915	0.656667	0.0550757	-0.24	0.412189									-999	-	-999	-	-999	-
211	G	0.18	0.01	0.22	0.0360555	0.03	0.446766									-999	-	-999	-	-999	-
212	A	0.11	0	0.466667	0.162891	-0.24	0.209523									-999	-	-999	-	-999	-
213	C	-0.133333	0.0251661	0.0866667	0.080829	-0.27	0.0282843									-999	-	-999	-	-999	-
214	C	0.14	0.034641	0.31	0.043589	0.205	0.120208									-999	-	-999	-	-999	-
215	U	-0.316667	0.193993	-0.0333333	0.0321455	0.693333	0.120554									-999	-	-999	-	-999	-
216	C	-999	-	-0.035	0.0353553	0.15	0.0351778									-999	-	-999	-	-999	-
217	G	0.703333	0.0493288	0.305	0.120208	0.346667	0.205508																-999	-	-999	-	-999	-
218	A	0.906667	0.125033	0.816667	0.310859	-0.165	0.403051																-999	-	-999	-	-999	-
219	A	0.736667	0.0763763	1.19333	0.0450925	-0.06	0.39598																-999	-	-999	-	-999	-
220	A	0.396667	0.011547	1.08333	0.454569	-0.18	0.42																-999	-	-999	-	-999	-
221	C	-0.0333333	0.0208167	0.0966667	0.176163	-0.116667	0.293655																-999	-	-999	-	-999	-
222	C	-0.06	0.112694	0.203333	0.0723418	-0.405	0.346482																-999	-	-999	-	-999	-
223	U	0.05	0.208087	0.1	0.0282843	0.34	1.16503																-999	-	-999	-	-999	-
224	C	-0.106667	0.109697	1.03667	0.447921	0.01	0.0989949																-999	-	-999	-	-999	-
225	A	0.56	0.0556776	0.743333	0.465439	0.21	0.200749																-999	-	-999	-	-999	-
226	G	0.873333	0.0907377	0.3	0.138924	0.37	0.0565685																-999	-	-999	-	-999	-
227	U	1.03333	0.20108	0.0966667	0.26727	2.44667	0.894949																-999	-	-999	-	-999	-
228	A	1.54667	0.207926	1.18333	0.051316	0.265	0.0777817																-999	-	-999	-	-999	-
229	A	0.743333	0.125033	0.576667	0.0208167	0.0933333	0.190088																-0.0166667	0.0152753	1.01667	0.20232	0.05	0.155563
230	C	0.21	0.0608276	0.393333	0.0757188	0.163333	0.0550757																0.153333	0.0251661	0.1	0.236432	0.166667	0.334714
231	C	0.0466667	0.11547	0.333333	0.023094	-0.0166667	0.398288																0.106667	0.0208167	0.216667	0.115902	-0.385	0.0636396
232	U	0.273333	0.12741	-0.0133333	0.228546	1.64333	1.24717																0.276667	0.0378594	0.00666667	0.381881	0.683333	0.158219
233	A	1.1	0.043589	1.08667	0.573614	0.405	0.0777817																0.856667	0.0723418	0.106667	0.135031	0.183333	0.162583
234	G	0.633333	0.0750555	0.17	0.0707107	0.516667	0.23029																0.92	0.0953939	-0.0733333	0.352467	0.08	0.252389
235	A	1.39667	0.080829	0.463333	0.0208167	0.12	0.212132																-999	-	0.895	0.374767	0.0833333	0.218251
236	A	0.496667	0.0305505	0.396667	0.051316	0.113333	0.25697																0.06	0.0141421	0.796667	0.110151	0.09	0.186815
237	G	-0.0533333	0.0378594	0.23	0.294618	0.336667	0.181751																0.0333333	0.0321455	0.136667	0.221435	0.136667	0.211266
238	G	-0.113333	0.064291	0.293333	0.297714	0.293333	0.172434																0.03	0.0264575	-0.226667	0.333816	0.146667	0.235018
239	A	0.216667	0.0208167	0.12	0.181934	0.045	0.0212132																0.0966667	0.0057735	0.136667	0.111505	0.12	0.192873
240	A	0.546667	0.0251661	0.5	0.04	0.085	0.0494975																0.236667	0.0251661	0.47	0.19	-0.315	0.0353553
241	A	0.553333	0.0251661	0.493333	0.265769	0.16	0.32																0.283333	0.0152753	1.21667	0.335012	0.263333	0.200083
242	U	0.5	0.0888819	0.03	0.0173205	1.72667	0.489115																-0.0733333	0.0057735	0	0.338674	0.383333	0.0404145
243	G	0.04	0	0.00666667	0.0057735	0.446667	0.134288																-0.01	0.01	-0.0733333	0.145717	0.14	0.288271
244	G	-0.0333333	0.011547	0.246667	0.161967	0.203333	0.161967																0	0.01	-0.04	0.08544	0.13	0.0141421
245	A	0.233333	0.011547	0.413333	0.0251661	0.193333	0.223681																-0.0266667	0.0057735	0.683333	0.0907377	0.08	0.236432
246	C	0.0466667	0.011547	0.275	0.0636396	0.176667	0.0057735																0.0366667	0.0416333	0.075	0.0212132	0.126667	0.0665833
247	C	-0.0133333	0.0208167	0.00666667	0.0550757	-0.126667	0.351046																0.00666667	0.0057735	-0.06	0.149332	0.055	0.0919239
248	U	0.136667	0.046188	-0.03	0.0781025	-999	-																0.71	0.138924	-0.0633333	0.0321455	0.44	0.212132
249	U	0.153333	0.265769	0.07	0	-999	-																0.0966667	0.0493288	0.06	0.0848528	2.11667	0.777196
250	G	0.0566667	0.0378594	0.303333	0.0907377	0.123333	0.410406																0.00333333	0.0251661	-0.223333	0.112398	0.37	0.072111
251	G	-0.02	0.01	0.0466667	0.0750555	0.186667	0.0251661																-0.0333333	0.0057735	-0.06	0.0282843	0.253333	0.196044
252	C	0.0133333	0.0057735	0.1	0.034641	-0.0733333	0.236291																0.14	0.0264575	0.246667	0.0776745	0.09	0.282135
253	A	0.376667	0.0351188	-999	-	-999	-																0.52	0.113578	0.406667	0.0472582	0.22	0.311127
254	A	0.63	0.0888819	1.57667	0.807548	0.11	0.212132																0.126667	0.0152753	-999	-	0.17	0.0707107
255	A	0.733333	0.0929157	0.48	0.147986	0.07	0.226495																0.0466667	0.0416333	-999	-	0.205	0.190919
256	C	0.23	0.0264575	0.0433333	0.0981495	-0.0833333	0.212211																0.055	0.00707107	-0.00666667	0.11547	-0.025	0.120208
257	G	0.02	0.01	0.126667	0.0635085	-0.07	0.251197																0.236667	0.0896289	-0.02	0.165227	-0.055	0.0494975
258	U	-0.136667	0.0665833	0.266667	0.205508	0.04	0.363731																0.8	0.069282	-0.33	0.245764	0.31	0.200749
259	G	-0.06	0.01	0.045	0.0353553	0.11	0.163707																1.03667	0.141539	0.00333333	0.126623	0.37	0.468081
260	U	-0.0333333	0.0208167	-0.05	0.0707107	0.0866667	0.151438																0.57	0.043589	0.126667	0.317857	0.853333	0.153731
261	G	-0.0266667	0.0057735	-0.03	0.0360555	0.09	0.0556776																0.173333	0.119304	0.00666667	0.0321455	0.186667	0.140119
262	U	0.203333	0.0208167	0.193333	0.21362	0.536667	0.699595																0.153333	0.0378594	0.08	0.0655744	0.276667	0.0862168
263	C	0.11	0.0264575	0.8	0.623859	0.0966667	0.168028																0.353333	0.0251661	0.296667	0.142244	-0.00666667	0.0585947
264	A	0.41	0.0173205	0.103333	0.0321455	-0.36	0.513907																-0.143333	0.0321455	0.506667	0.263502	0.16	0.06245
265	G	-0.00333333	0.0378594	0.0266667	0.057735	-0.00333333	0.0702377																-0.0533333	0.0251661	0.156667	0.106927	0.0633333	0.0450925
266	G	-0.0433333	0.0208167	-0.00666667	0.0321455	0.106667	0.0404145																0.236667	0.064291	0.02	0.0173205	0.0433333	0.0960902
267	A	0.0166667	0.0378594	-0.0133333	0.0378594	0.02	0.0424264																0.08	0.0264575	0.303333	0.057735	0.126667	0.289367
268	G	0.0233333	0.023094	0.213333	0.228546	-0.12	0.0707107																0.03	0.02	-0.1	0.0655744	0.136667	0.179536
269	A	0.01	0.0264575	-999	-	-0.22	0.0989949																-0.0933333	0.0321455	0.373333	0.257164	0.196667	0.251462
270	G	0.06	0.034641	0.0433333	0.306159	-0.12	0.0141421																0.00666667	0.023094	0.0666667	0.0208167	0.08	0.18735
271	G	0.14	0.0173205	-0.0366667	0.0321455	0.03	0.19799																0.486667	0.0550757	0.226667	0.083865	0.0466667	0.0493288
272	A	0.323333	0.0723418	0.07	0	0.055	0.0919239																1.02	0.113578	1.00333	0.151438	0.00333333	0.0404145
273	U	0.273333	0.0404145	0.025	0.00707107	-999	-																0.226667	0.292632	0.14	0.0282843	-999	-
274	G	0.343333	0.0737111	0.09	0	0.0566667	0.439356																0.756667	0.0986577	0.00666667	0.272274	0.433333	0.0550757
275	A	0.423333	0.0907377	-0.23	0.0141421	0.09	0.108167																-0.05	0.0608276	0.423333	0.0702377	0.13	0.180831
276	C	0.1	1.69967e-17	-0.135	0.00707107	-0.196667	0.26839																0.0733333	0.0929157	-0.32	0.260576	0.13	0.170587
277	U	0.453333	0.0251661	0.07	0	0.893333	0.551392																0.133333	0.0665833	-0.103333	0.472687	0.315	0.0212132
278	U	0.266667	0.0057735	0.153333	0.057735	0.823333	0.663652																-0.13	0.103923	-0.16	0.484974	0.535	0.0919239
279	G	0.0333333	0.0057735	0.263333	0.0251661	0.246667	0.0416333																-0.00333333	0.0378594	-0.0466667	0.0950438	0.04	0.0818535
280	G	-0.00666667	0.0152753	0.363333	0.0251661	0.0566667	0.170392																-0.0133333	0.0305505	-0.0733333	0.0650641	0.04	0.0458258
281	A	0.26	0.0173205	0.27	0.0173205	0.19	0.177764																-0.0733333	0.141539	0.343333	0.0776745	0.0533333	0.092376
282	G	-0.0666667	0.0251661	0.2	0.043589	0.213333	0.215948																-0.13	0.0360555	0.206667	0.232451	0.0733333	0.0404145
283	G	-0.143333	0.0550757	0.276667	0.0251661	0.306667	0.260064																0.146667	0.125033	0.21	0.072111	0.0333333	0.051316
284	U	0.1	0.043589	-0.0866667	0.0208167	0.463333	0.115902																-0.163333	0.673078	-0.08	0.294618	0.173333	0.0665833
285	G	0.15	0.01	0.133333	0.0208167	0.24	0.227156																0.136667	0.0472582	-0.11	0.268701	0.18	0.374032
286	U	0.06	0.0173205	0.223333	0.0251661	0.91	0.251595																0.04	0.0264575	0.04	0.0141421	0.456667	0.174738
287	C	0.0433333	0.0288675	0.0166667	0.023094	0.133333	0.0450925																0.0633333	0.0152753	0.11	0.113578	-0.236667	0.44456
288	C	0.23	0.0866025	-0.00666667	0.0152753	0.0833333	0.127017																1.06333	0.142244	-0.0266667	0.315013	0.15	0.0818535
289	A	0.0433333	0.0057735	0.0266667	0.0057735	-0.1	0.0360555																0.085	0.00707107	1.22667	0.65041	0.305	0.120208
290	C	-0.0733333	0.133167	0.05	0.01	-0.18	0.381838																1.42333	1.14605	-999	-	0.155	0.0353553
291	C	0.0733333	0.137961	-0.05	0.034641	0.22	0.113137																0.903333	0.0550757	-999	-	-999	-
292	G	-0.143333	0.219621	0.0666667	0.023094	0.19	0.63																0.77	0.04	-0.685	0.431335	0.473333	0.764286
293	U	-0.16	0.121655	0.133333	0.0057735	-999	-																0.303333	0.0665833	-0.345	0.176777	-999	-
294	G	-0.126667	0.170978	0.13	0.01	-0.31	0.419047																0.536667	0.187705	-0.155	0.0212132	0.0233333	0.535755
295	U	0.39	0.01	0.336667	0.0152753	0.63	0.0458258																0.476667	0.0907377	-0.39	0.488774	1.40667	0.372872
296	U	0.48	0.0793725	0.05	0.01	1.28667	0.38175																0.37	0.190788	-0.13	0.07	1.11667	0.356978
297	U	0.206667	0.0665833	0.0266667	0.0057735	1.48	0.848528																0.19	0.242487	0.126667	0.0680686	0.84	0.20664
298	C	0.566667	0.137961	0.1	0.0282843	0.33	0.0565685																0.37	0.052915	0.316667	0.0757188	-0.04	0.043589
299	U	0.546667	0.104083	-0.0266667	0.0493288	1.28667	0.480867																0.7	0.02	0.0133333	0.0585947	0.86	0.043589
300	U	0.36	0.01	0.31	0.03	1.58667	0.631295																0.923333	0.179536	-0.283333	0.266521	1.05667	0.257747
301	A	-0.0133333	0.0378594	0.0466667	0.0321455	-0.1	0.632376																0.075	0.00707107	-999	-	-999	-999
302	C	0.123333	0.0208167	-0.00333333	0.023094	0.02	0.0953939																0.26	0.13	0.173333	0.147422	0.203333	0.0950438
303	U	0.35	0.043589	0.116667	0.080829	0.623333	0.263881																0.496667	0.102144	-0.243333	0.16563	0.66	0.1249
304	G	0.733333	0.100167	-0.07	0.0264575	0.196667	0.133167																0.556667	0.185023	-0.186667	0.159478	0.296667	0.085049
305	A	1.00667	0.217332	-0.0133333	0.011547	0.09	0.0458258																0.46	0.225167	1.04	0.181934	0.0433333	0.0321455
306	A	0.09	0.103923	0.85	0.043589	0.116667	0.104083																0.33	0.13	0.786667	0.16563	-0.01	0.0458258
307	G	0.0333333	0.0981495	0.153333	0.0057735	0.153333	0.234379																0.173333	0.023094	-0.0566667	0.128582	0.19	0.052915
308	A	-0.0666667	0.0208167	0.00666667	0.0288675	0.0933333	0.162583																0.75	0.493862	0.246667	0.0550757	0.005	0.0353553
309	U	-0.01	0.034641	-0.07	0.0264575	0.585	0.0353553																0.326667	0.0208167	0.0266667	0.0305505	-999	-
310	G	0.226667	0.0152753	0.38	0.06245	-0.0333333	0.320208																0.54	0.03	-0.483333	0.340343	0.485	0.162635
311	U	0.183333	0.0057735	0.303333	0.0208167	0.96	0.296985																0.02	0.0264575	-0.363333	0.275923	0.936667	0.245832
312	C	0.596667	0.0680686	0.07	0.01	0.123333	0.165025																0.12	0.034641	0.23	0.14	0.135	0.0777817
313	U	0.986667	0.0493288	0.00333333	0.011547	1.1	0.363731																0.67	0.0608276	0.213333	0.046188	0.346667	0.0450925
314	A	0.96	0.04	0.946667	0.110604	0.203333	0.289194																0.976667	0.155027	1.15	0.121655	0.113333	0.20502
315	A	0.74	0.0964365	0.316667	0.0208167	0.025	0.00707107																0.66	0.02	0.0833333	0.415251	-999	-
316	A	0.606667	0.0208167	0.23	0.03	0.0433333	0.365559																0.966667	0.0568624	0.5	0.337787	0.196667	0.083865
317	A	0.43	0.043589	0.12	0.0264575	0.06	0.305123																0.16	0.0173205	0.406667	0.3188	0.123333	0.237557
318	G	0.64	0.03	0.00666667	0.057735	0.176667	0.152753																0.103333	0.023094	-0.0433333	0.0862168	0.05	0.105357
319	U	0.216667	0.0321455	0.443333	0.0305505	1.01333	0.390043																0.0233333	0.0321455	0.0333333	0.0321455	0.206667	0.120554
320	C	0.483333	0.0472582	0.88	0.052915	0.196667	0.417652																0.596667	0.176163	0.223333	0.0288675	0.14	0.242693
321	A	0.523333	0.0305505	0.59	0.0458258	0.0133333	0.0665833																0.816667	0.20232	0.556667	0.0550757	0.005	0.0353553
322	A	0.496667	0.0152753	0.473333	0.0450925	0.07	0.281603																0.586667	0.288848	0.586667	0.142244	0.11	0.0141421
323	U	0.44	0.0964365	0.0266667	0.0404145	0.916667	0.0472582																0.176667	0.193477	0.0933333	0.064291	0.636667	0.223681
324	U	0.08	0.0608276	-0.0166667	0.0057735	0.97	0.104403																0.0366667	0.0208167	-0.0333333	0.0776745	0.213333	0.0702377
325	G	0.0466667	0.0404145	0.29	0.02	0.196667	0.265016																0.0533333	0.023094	-0.283333	0.155027	0.226667	0.200333
326	G	-0.11	0.0173205	0.333333	0.0351188	0.25	0.0781025																-0.06	0	0	0.0360555	-0.0733333	0.310859
327	G	-0.0766667	0.0152753	0.373333	0.0305505	0.203333	0.0929157																-0.02	0.0173205	-0.0533333	0.0873689	0.06	0.08544
328	G	0.186667	0.0750555	0.09	0.13	0.356667	0.242143																0.203333	0.0493288	-0.0133333	0.051316	0.0666667	0.130512
329	U	0.696667	0.070946	0.0366667	0.11547	0.653333	0.265393																0.316667	0.0723418	0.0566667	0.0321455	0.306667	0.110151
330	C	0.77	0.072111	0.12	0.01	-0.2	0.311127																0.43	0.0360555	0.993333	0.132791	-0.04	0.0707107
331	A	0.53	0.043589	-0.0733333	0.0723418	0.01	0.305123																0.803333	0.0635085	0.736667	0.142945	0.17	0.134536
332	A	0.08	0.043589	-0.0533333	0.011547	-0.385	0.120208																0.0733333	0.0416333	0.32	0.339411	0.08	0.0565685
333	G	0.426667	0.0945163	0	0.0173205	0.09	0.147309																0.176667	0.011547	0.0233333	0.0472582	0.143333	0.0680686
334	G	0.35	0.07	-0.01	0	0.193333	0.370045																0.383333	0.011547	-0.196667	0.135031	0.206667	0.179258
335	A	0.11	0.034641	0.246667	0.0737111	-0.07	0.247588																0.43	0.138564	0.0433333	0.282902	0.305	0.120208
336	A	-999	-	-999	-	-999	-																0.126667	0.106927	0.78	0.117898	0.15	0.0953939
337	C	0.61	0.113578	0.553333	0.070946	0.015	0.0212132																0.633333	0.205508	1.11667	0.0602771	0.02	0.01
338	A	0.823333	0.0602771	-0.0266667	0.0288675	-0.0233333	0.0288675																0.933333	0.0929157	1	0.0458258	-0.0433333	0.0929157
339	A	0.2	0.0781025	0.183333	0.0152753	-0.153333	0.351188																0.32	0.0866025	0.925	0.502046	-0.01	0.0141421
340	G	0.00666667	0.0057735	0.52	0.0360555	0.126667	0.126623																0.0166667	0.0057735	0.0833333	0.011547	0.216667	0.145717
341	C	-0.045	0.00707107	0.263333	0.0305505	0.05	0.08																0.09	0.01	0.15	0.0458258	0.15	0.208806
342	C	-0.01	0.0264575	0.29	0.0556776	-0.09	0.0916515																0.0466667	0.0378594	0.0166667	0.159478	0.233333	0.0665833
343	U	0.0466667	0.0493288	0.46	0.0655744	0.236667	0.202073																0.173333	0.0057735	0.00333333	0.0305505	0.263333	0.253837
344	C	0.23	0.173494	1.03667	0.0550757	-0.0466667	0.115902																0.423333	0.0757188	0.263333	0.130512	0.213333	0.0351188
345	U	0.246667	0.0152753	0.01	0.0519615	0.826667	0.342685																0.723333	0.0493288	0.07	0.0264575	0.67	0.155563
346	A	0.0566667	0.0723418	0.1	0.01	-0.07	0.168226																0.123333	0.023094	1.28	0.296142	0.236667	0.0351188
347	C	0.0366667	0.0665833	0.203333	0.0472582	-0.07	0.0556776																0.476667	0.0550757	0.7	0.07	0.0733333	0.109697
348	U	0.02	0.02	-0.0766667	0.0493288	0.616667	0.270617																0.21	0.0519615	0.08	0.115326	0.986667	0.130128
349	C	0.136667	0.15308	0.136667	0.0057735	0.116667	0.148436																0.73	0.147309	0.443333	0.0750555	0.153333	0.0404145
350	A	0.0633333	0.057735	-0.106667	0.0152753	0.0233333	0.162891																0.31	0.0360555	0.483333	0.0929157	0.14	0.0964365
351	C	0.0566667	0.0493288	0.503333	0.070946	0.09	0.311929																-999	-	0.656667	0.0450925	0.256667	0.0750555
352	A	0.13	0.0888819	0.0333333	0.0057735	-0.186667	0.192959																0.556667	0.0152753	0.126667	0.3073	0.39	0.127279
353	U	0.583333	0.482942	-0.0633333	0.0378594	0.85	0.212132																0.556667	0.0057735	-0.376667	0.330051	1.13667	0.332916
354	G	0.313333	0.326241	0.0866667	0.0378594	0.17	0.465188																0.106667	0.0723418	0.0566667	0.16773	0.343333	0.110604
355	C	0.376667	0.265769	0.126667	0.0152753	-0.0533333	0.374477																0.0533333	0.0288675	0.0566667	0.161658	0.255	0.00707107
356	A	0.333333	0.0776745	0.233333	0.0416333	-0.0366667	0.187705																0.136667	0.106927	0.33	0.0781025	0.21	0.158745
357	U	0.0666667	0.0981495	0.303333	0.023094	0.106667	0.130512																0.613333	0.213854	0.0466667	0.320052	1.26333	0.674117
358	G	0.0866667	0.0971253	0.21	0.087178	0.163333	0.234592																0.0633333	0.0665833	-0.03	0.21	0.153333	0.0585947
359	U	-0.16	0.0793725	-0.0133333	0.0550757	-0.28	0.23516																0.0466667	0.0208167	-0.185	0.346482	0.32	0.225167
360	G	-0.106667	0.100664	0.19	0.112694	0.06	0.520481																0.483333	0.410406	-0.295	0.0353553	1.52667	0.100167
361	G	-0.126667	0.0635085	-0.12	0.069282	-0.0233333	0.481802																0.04	0.103923	-0.195	0.219203	0.546667	0.109697
362	G	0	0.0781025	-0.416667	0.0568624	-999	-																0.503333	0.436157	-0.2	0.325269	1.40333	0.516269
363	C	-999	-	0.243333	0.0251661	-0.245	0.629325																-0.113333	0.0723418	0.06	0.0565685	0.125	0.0494975
364	A	0.63	0.0964365	1.06333	0.231157	-0.135	0.162635																0.36	0.112694	0.833333	0.092376	0.193333	0.0665833
365	A	1.07333	0.344287	0.656667	0.921973	-0.435	0.558614																1.16333	0.0378594	-0.153333	0.468757	0.11	0.0424264
366	A	1.01	0.164621	1.455	0.148492	-0.285	0.0919239																1.32667	0.314696	0.51	0.204206	0.18	0.0848528
367	U	0.766667	0.113725	0.39	0.113137	1.64333	0.986779																0.87	0.372424	0.12	0.0754983	1.01	0.225167
368	G	0.55	0.05	0.203333	0.011547	0.196667	0.657597																1.25	0.338083	-0.203333	0.085049	0.62	0.0848528
369	A	0.603333	0.106927	0.676667	0.0404145	-0.27	0.0707107																0.653333	0.187705	0.99	0.0953939	0.0566667	0.085049
370	A	0.29	0.13	0.446667	0.0321455	0.07	0.240416																0.87	0.043589	0.07	0.378021	0.05	0.0141421
371	G	0.176667	0.085049	0.0433333	0.142244	0.0533333	0.10116																0.0266667	0.10116	-0.0933333	0.102144	0.513333	0.0896289
372	U	0.846667	0.197315	-0.07	0.147309	0.223333	0.683691																0.176667	0.0635085	0.0466667	0.0404145	0.0666667	0.326241
373	C	0.276667	0.0351188	0.18	0.0141421	-0.265	0.0919239																0.213333	0.0750555	0.303333	0.0404145	0.45	0.0141421
374	A	1.84333	0.332916	0.86	0.0519615	-0.183333	0.171561																1.03667	0.349333	0.853333	0.0907377	0.17	0.0424264
375	C	1.95667	0.301717	-0.0966667	0.15885	0.0966667	0.225019																0.516667	0.011547	0.39	0.23	0.193333	0.0971253
376	A	0.733333	0.159478	0.133333	0.25482	0.075	0.205061																1.49333	0.231805	0.656667	0.0568624	0.21	0.325269
377	G	0.0666667	0.0057735	0.255	0.0212132	0	0.113137																0.803333	0.12741	-0.3	0.111355	0.155	0.0212132
378	A	0.44	0.02	0.6	0.0360555	-0.025	0.374767																2.06667	0.360185	0.173333	0.366652	0.305	0.247487
379	A	0.723333	0.0665833	0.656667	0.487579	0.04	0.1253																0.563333	0.10116	0.42	0.115326	0.055	0.0212132
380	C	1.53	0.321403	-999	-	0.205	0.120208																0.323333	0.176163	-999	-	0.175	0.0777817
381	A	1.52333	0.220303	-999	-	0.105	0.0353553																0.796667	0.25697	-999	-	0.04	0.0565685
382	A	1.2	0.1253	0.555	0.0212132	0.235	0.247487																0.853333	0.17673	0.603333	0.489524	0.0166667	0.0152753
383	A	0.15	0.01	0.426667	0.117189	-0.475	0.388909																1.24333	0.118462	0.976667	0.0737111	0.06	0.113137
384	U	-0.00666667	0.0550757	-0.66	0.311127	1.77	0.141421																1.22667	0.315013	0.08	0.01	1.12667	0.512868
385	A	0.00333333	0.0550757	1.06333	0.277909	0.0433333	0.289885																2.73333	0.566157	-999	-	-0.21	0.0141421
386	A	0.25	0.0964365	0.853333	0.188237	-0.065	0.459619																2.00333	0.626445	-999	-	0.025	0.0353553
387	C	0.0333333	0.0208167	0.34	0.141421	-0.0933333	0.187705																0.24	0.0173205	0.55	0.0964365	-0.375	0.0494975
388	C	-0.02	0.0264575	0.546667	0.130128	0.1	0.11																0.23	0.0953939	0.466667	0.0832666	0.125	0.205061
389	U	-0.01	0.0556776	-0.115	0.0919239	0.0433333	0.264071																0.673333	0.248261	0.113333	0.092376	0.683333	0.338428
390	A	0.266667	0.057735	1.09	0.3005	-0.205	0.205061																0.863333	0.196299	1.13	0.0888819	0.0566667	0.0750555
391	C	0.0466667	0.057735	1.26667	0.061101	-0.105	0.13435																0.313333	0.092376	1.11333	0.150444	-0.02	0.0707107
392	C	0.0933333	0.080829	-0.0933333	0.655464	-0.055	0.148492																0.00333333	0.0057735	0.116667	0.0305505	0.0633333	0.0550757
393	C	0.0766667	0.0251661	0.12	0.0360555	-0.216667	0.149778																0.0766667	0.0493288	-0.166667	0.198578	0.106667	0.133167
394	U	-0.46	0.0781025	-0.153333	0.141539	-0.405	0.205061																0.16	0.069282	-0.363333	0.319427	0.405	0.0919239
395	G	-999	-	0.0133333	0.15308	-0.44	0.204206																0	0.01	0.0433333	0.011547	0.275	0.0919239
396	C	-999	-	0.02	0.155885	0.055	0.0777817																-0.02	0.0173205	0.0433333	0.0351188	0.035	0.0494975
397	A	-999	-	-999	-	-999	-																0.0333333	0.0057735	0.0366667	0.0550757	0.2	0.21
398	U	-999	-	-999	-	-999	-																-0.0266667	0.0404145	0.0733333	0.0321455	0.0966667	0.083865
399	C	-999	-	-999	-	-999	-																-0.0333333	0.046188	0.156667	0.0665833	0.183333	0.190875
400	C	-999	-	-999	-	-999	-																-0.0133333	0.0288675	0.196667	0.187172	0.075	0.0353553
401	A	-999	-	-999	-	-999	-																0.366667	0.196299	-1.38	0.113137	-0.00666667	0.011547
402	G	-999	-	-999	-	-999	-																-0.02	0.01	0.0166667	0.0321455	0.213333	0.231589
403	G	-999	-	-999	-	-999	-																0.03	0.0360555	0.04	0.115326	0.38	0.404475
404	C	-999	-	-999	-	-999	-																0.0666667	0.0493288	-0.106667	0.372201	0.16	0.08
405	A	-999	-	-999	-	-999	-																0.48	0.311769	0.02	0.0282843	0.16	0.113137
406	C	-999	-	-999	-	-999	-																0.03	0	-0.183333	0.25658	0.29	0.0565685
407	G	-999	-	-999	-	-999	-																0.193333	0.057735	0.0733333	0.382797	0.27	0.169706
408	G	-999	-	-999	-	-999	-																-0.00333333	0.0981495	-0.225	0.431335	0.16	0.0953939
409	A	-999	-	-999	-	-999	-																-999	-	0.676667	0.137961	0.235	0.120208
410	G	-999	-	-999	-	-999	-																1.13667	0.253837	-0.133333	0.170978	0.085	0.0777817
411	U	-999	-	-999	-	-999	-																0.253333	0.109697	-0.04	0.219317	1.58667	0.807857
412	C	-999	-	-999	-	-999	-																1.9	0.545802	0.213333	0.0288675	0.173333	0.0960902
413	C	-999	-	-999	-	-999	-																0.0466667	0.0550757	0.0766667	0.0251661	0.0466667	0.0832666
414	A	-999	-	-999	-	-999	-																-0.0433333	0.011547	-999	-	-0.015	0.00707107
415	G	-999	-	-999	-	-999	-																-999	-	-0.025	0.0777817	0.826667	0.941081
416	G	-999	-	-999	-	-999	-																0.163333	0.070946	0	0.0707107	0.52	0.220681
417	G	-999	-	-999	-	-999	-																0.403333	0.141539	-0.01	0.113137	0.213333	0.135031
418	A	-999	-	-999	-	-999	-																0.523333	0.0208167	0.373333	0.495412	0.05	0.0360555
419	C	-999	-	-999	-	-999	-																0.783333	0.144338	0.586667	0.181475	-0.01	0.01
420	A	-999	-	-999	-	-999	-																0.176667	0.046188	0.57	0.0458258	-0.015	0.0212132
421	C	-999	-	-999	-	-999	-																0.38	0.103923	0.66	0.0984886	-0.01	0.135277
422	C	-999	-	-999	-	-999	-																0.0866667	0.0288675	0.603333	0.342394	0.0433333	0.070946
423	C	-999	-	-999	-	-999	-																0.186667	0.0152753	0.346667	0.142945	0.186667	0.138684
424	C	-999	-	-999	-	-999	-																0.106667	0.0288675	0.48	0.104403	0.09	0.0989949
425	C	-999	-	-999	-	-999	-																0.12	0.0173205	0.45	0.121244	0.015	0.0212132
426	U	-999	-	-999	-	-999	-																0.173333	0.0404145	-0.5	0.397366	0.903333	0.251064
427	G	-999	-	-999	-	-999	-																0.66	0.06245	-0.133333	0.308275	0.235	0.304056
428	C	-999	-	-999	-	-999	-																0.206667	0.0550757	0.256667	0.0907377	0.085	0.120208
429	U	-999	-	-999	-	-999	-																0.136667	0.0723418	-0.22	0.216564	-999	-
430	G	-999	-	-999	-	-999	-																0.263333	0.023094	0.133333	0.146401	0.075	0.304056
431	C	-999	-	-999	-	-999	-																0.13	0.0173205	0.155	0.0636396	0.045	0.0636396
432	U	-999	-	-999	-	-999	-																0.116667	0.132791	-0.265	0.0919239	0.776667	0.137961
433	G	-999	-	-999	-	-999	-																0.583333	0.15885	0.15	0.127279	0.303333	0.0351188
434	C								-999	-	-999	-	-999	-									0.19	0	1.02667	0.0832666	0.0833333	0.135769
435	C								-999	-	-999	-	-999	-									0.193333	0.196299	0.27	0.17088	0.01	0.0282843
436	U								-999	-	-999	-	-999	-									0.116667	0.0152753	-0.155	0.190919	0.84	0.234307
437	A								-999	-	-999	-	-999	-									0.473333	0.0981495	1.01333	0.0208167	0.173333	0.102632
438	A								-999	-	-999	-	-999	-									1.48667	0.185023	0.875	0.219203	0.06	0.0848528
439	G								-999	-	-999	-	-999	-									2.23667	0.205508	0.1	0.183848	0.583333	0.523864
440	A								-999	-	-999	-	-999	-									1.65667	0.332014	0.92	0.0141421	0.0833333	0.140119
441	G								-999	-	-999	-	-999	-									1.64	0.519615	-0.163333	0.398037	0.14	0.072111
442	A								-999	-	-999	-	-999	-									1.08	0.502295	0.763333	0.207445	0.25	0.155563
443	A								-999	-	-999	-	-999	-									1.15667	0.384231	1.44333	0.0404145	0.165	0.120208
444	A								-999	-	-999	-	-999	-									1.20333	0.525484	0.385	0.0494975	0.05	0.0565685
445	G								-999	-	-999	-	-999	-									0.176667	0.106927	-0.0833333	0.207926	0.005	0.0353553
446	U								-999	-	-999	-	-999	-									0.0466667	0.0550757	0	0.052915	0.02	0.210713
447	G								-999	-	-999	-	-999	-									-0.04	0.0519615	0.00666667	0.134288	0.173333	0.0763763
448	G								-999	-	-999	-	-999	-									0.0333333	0.0378594	-0.125	0.0919239	0.13	0.0608276
449	C								-999	-	-999	-	-999	-									0.03	0	0.14	0.0565685	0.0566667	0.0378594
450	C								-999	-	-999	-	-999	-									0.233333	0.023094	1.22333	0.127017	0.14	0.165227
451	C								0.243333	0.0602771	4.53	1.19	-999	-									0.73	0.225389	-999	-	0.09	0.0989949
452	A								4.315	1.01116	3.685	0.601041	-999	-									1.18667	0.0981495	0.746667	0.355012	0.17	0.452548
453	A								4.51667	0.502925	1.08333	0.460145	-999	-									1.26333	0.0152753	-999	-	-0.075	0.106066
454	G								-999	-	0.0966667	0.150111	-999	-									0.806667	0.202073	0.22	0.336006	0.24	0.23388
455	A								-999	-	0.47	0.20664	-999	-									0.583333	0.011547	0.666667	0.0472582	0.153333	0.134288
456	A								-1.94	1.15884	0.37	0.072111	0.25	0.339411									0.383333	0.0057735	0.4	0.0848528	0.135	0.106066
457	G								-0.103333	0.542433	0.0466667	0.0650641	0.0866667	0.0814453									0.223333	0.085049	0.05	0.0141421	0.035	0.0212132
458	C								-0.0533333	0.0351188	0.0433333	0.197315	0.0833333	0.0585947									0.12	0.0264575	0.33	0.183848	0.12	0.19975
459	A								0.0666667	0.132791	0.286667	0.092376	0.24	0.157162									0.206667	0.0378594	2.22667	0.293655	0.09	0.101489
460	C								0.186667	0.130512	0.05	0.043589	0.175	0.205061									-0.0266667	0.0493288	-999	-	0.02	0.043589
461	U								-999	-	0.126667	0.215019	0.085	0.120208									0.166667	0.0896289	-0.0266667	0.345302	0.123333	0.120139
462	G								0.213333	0.217332	-0.05	0.270555	0.2	0.0707107									-0.01	0.01	0.06	0.23516	0.123333	0.0702377
463	G								-0.00666667	0.155349	0.05	0.127279	0.085	0.120208									0	0.01	-0.0333333	0.0493288	0.146667	0.211266
464	C								-0.01	0.0565685	0.986667	0.136504	-0.04	0.0565685									-0.02	0	-0.0133333	0.219393	0.06	0.0424264
465	C								-0.095	0.120208	0.596667	0.0665833	0.0633333	0.118462									2.01667	1.01036	-999	-	0.33	0.0141421
466	C								0.36	0.03	1.14667	0.265769	0.09	0.0781025									0.173333	0.124231	-0.165	0.304056	0.23	0.0141421
467	G								0.856667	0.0416333	0.116667	0.100664	0.156667	0.220303									1.09333	0.265581	0.075	0.0212132	0.393333	0.023094
468	G								0.133333	0.200333	-0.143333	0.125831	0.0966667	0.246644									1.16333	0.265581	0.04	0.0565685	0.226667	0.102632
469	U								-0.373333	0.332466	0.05	0.0655744	0	0.0989949									0.346667	0.106927	0.025	0.00707107	0.833333	0.135769
470	G								0.386667	0.0404145	0.113333	0.166533	-0.09	0.294618									0	0.034641	-0.213333	0.326548	0.156667	0.0152753
471	C								0.00333333	0.202567	0.265	0.106066	-0.0366667	0.170098									0.0966667	0.0896289	0.0233333	0.150444	0.06	0
472	C								-0.156667	0.20232	0.2	0.222711	0.05	0.0707107									0.416667	0.187705	-0.22	0.468722	0.34	0.072111
473	U								0.35	0.196723	0.243333	0.253246	0.626667	0.175024									0.796667	0.128582	-0.195	0.0919239	1.24667	0.241316
474	G								0.19	0.311929	0.13	0.19	0.0266667	0.100167									1.11333	0.011547	0.11	0.19799	0.736667	1.3766
475	C								-0.166667	0.285365	0.13	0.185203	0.113333	0.214554									0.36	0.0141421	1.05333	0.126623	0.156667	0.0057735
476	U								-0.06	0.305123	0.206667	0.255408	0.95	0.90945									0.0866667	0.577437	0.353333	0.126623	1.37	0.772722
477	G								0.37	0.122882	-0.00666667	0.472264	0.06	0.173494									-0.0633333	0.0750555	-0.16	0.484974	0.125	0.0212132
478	A								0.33	0.113137	0.0733333	0.057735	0.236667	0.316439									-0.0166667	0.0152753	0.12	0.0141421	0.00333333	0.0057735
479	U								0.913333	0.445459	0.055	0.0919239	1.03	0.528867									0.2	0.181934	-0.16	0.291033	0.52	0.295466
480	G								0.54	0.180831	0.16	0.0888819	0.393333	0.152753									-0.0466667	0.0152753	-0.17	0.160935	-999	-
481	C								-0.0566667	0.0757188	-0.00666667	0.136504	0.005	0.219203									1.90333	0.575007	0.09	0.0424264	0.236667	0.107858
482	C								-0.0833333	0.189297	0.136667	0.102632	-0.475	0.176777									0.473333	0.0665833	0.005	0.318198	-0.015	0.0212132
483	A								-0.113333	0.269506	0.113333	0.155027	0.13	0.238118									0.196667	0.222336	-0.00666667	0.0305505	0.126667	0.329596
484	G								0.57	0.0655744	0.0466667	0.184752	0.156667	0.323161									-0.12	0.0519615	0.0766667	0.228108	1.94667	2.17583
485	G								0.0266667	0.312143	0.0833333	0.177858	0.266667	0.185023									0.03	0.0264575	-0.075	0.120208	0.19	0.0818535
486	A								0.163333	0.140119	-0.00666667	0.0896289	0.005	0.388909									0.696667	0.271355	0.51	0.61441	0.0833333	0.0929157
487	G								-999	-	0.0933333	0.291433	-999	-									0.243333	0.011547	0.00666667	0.132035	0.133333	0.268576
488	C								0.03	0.173494	-999	-	-0.215	0.106066									0.07	0.043589	0.426667	0.132035	0.263333	0.0450925
489	C								-0.37	0.359305	0.6	0.350286	-0.225	0.148492									0.116667	0.0152753	0.333333	0.0305505	-0.01	0.02
490	C								-999	-	0.506667	0.136504	-0.58	0.311127									0.0866667	0.0305505	0.406667	0.232451	0.11	0.130767
491	U								1.17	0.68942	0.1	0.0282843	2.7	1.9201									0.1	0.0608276	-0.2	0.433013	0.22	0.470319
492	C								0.4	0.454313	0.57	0.0282843	0	0.445421									0.14	0.043589	0.196667	0.316596	-0.01	0.0141421
493	U								0.74	0.0608276	0.245	0.13435	2.32333	1.9886									1.63667	0.967075	-0.155	0.346482	3.02333	1.90896
494	G								-0.39	0.183848	0.06	0.0424264	0.235	0.33234									0.0266667	0.0057735	0.22	0.111355	-0.04	0.0565685
495	C								0.095	0.190919	-0.15	0.0565685	0.205	0.247487									0.04	0.0608276	0.015	0.0494975	0.256667	0.141539
496	U								1.8	0.887637	0.295	0.247487	1.70667	0.0450925									0.36	0.13	-0.025	0.0636396	0.443333	0.185023
497	A								-999	-	0.525	0.0353553	0.205	0.162635									0.546667	0.340783	-999	-	0.0333333	0.0305505
498	C								-999	-	0.355	0.106066	0.0333333	0.289885									0.15	0.181934	1.09333	0.494402	0.0766667	0.16773
499	U								-999	-	0.02	0.0565685	1.58	0.695054									0.806667	0.0493288	-0.116667	0.407962	1.10667	0.42595
500	G								0.17	0.311127	-0.13	0.0458258	0.883333	0.0950438									0.403333	0.161967	0.0233333	0.0251661	0.18	0.0282843
501	C								1.145	0.0636396	0.56	0.169706	-0.15	0.34176									0.163333	0.0152753	0.866667	0.10504	0.16	0.0141421
502	C								0.993333	0.427356	-0.133333	0.352326	0.12	0.141421									0.0833333	0.057735	0.35	0.0848528	0.02	0.07
503	U								-0.01	0.302655	0.105	0.318198	0.746667	0.187705									0.38	0.13	-0.0333333	0.47543	0.87	0.177764
504	G								-999	-	-0.12	0.052915	-999	-									1.57	0.510979	0.146667	0.212211	0.316667	0.0472582
505	A								0.32	0.245153	0.51	0.08544	0.0866667	0.326548									0.46	0.138564	0.433333	0.0737111	0.0833333	0.0665833
506	C								-0.08	0.418688	0.486667	0.0971253	0.21	0.115326									0.04	0.02	0.17	0.0141421	0.0966667	0.051316
507	A								0.346667	0.176163	0.31	0.0141421	0.253333	0.0757188									0.116667	0.10116	0.385	0.00707107	0.06	0.0848528
508	C								0.0333333	0.0776745	0.575	0.0212132	0.255	0.190919									0.266667	0.011547	0.406667	0.228108	0.04	0.0282843
509	A								0.226667	0.209841	1.59333	0.785005	0.33	0.19799									1.21	0.666858	0.9	0.353553	-0.02	0.0282843
510	A								1.385	0.671751	1.18667	0.836082	0.03	0.35171									1.03667	0.223681	0.885	0.247487	0.1	0.0282843
511	G								1	0.599083	0.0133333	0.0288675	0.43	0.268701									0.0466667	0.0288675	0.193333	0.0723418	0.0733333	0.0635085
512	C								-999	-	0.486667	0.046188	0.28	0.259422									0.563333	0.0378594	0.25	0.127279	0.065	0.0636396
513	A								-0.293333	0.535195	0.05	0.0818535	0.005	0.13435									0.393333	0.0321455	0	0.0707107	0.15	0.0707107
514	U								-0.31	0.183848	0.0866667	0.011547	0.793333	0.144684									0.0966667	0.0896289	0.41	0.0141421	0.383333	0.775263
515	C								-0.286667	0.296873	0.173333	0.0208167	0.0433333	0.300056									0.126667	0.0378594	0.263333	0.116762	-0.005	0.00707107
516	C								0.03	0.0141421	0.24	0.165227	0.0466667	0.100167									0.76	0.13	-0.35	0.46669	0.256667	0.176163
517	U								-0.206667	0.215948	0.26	0.0565685	0.463333	0.458294									0.823333	0.332315	-0.235	0.0212132	1.24333	0.497024
518	G								-0.136667	0.115902	0.83	0.254558	-0.135	0.120208									2.31667	1.49537	0.09	0.186815	2.415	0.247487
519	C								0.105	0.0777817	1.7	0.727461	-0.1	0.169706									-0.0333333	0.0896289	-0.065	0.275772	0.23	0.0707107
520	G								0.055	0.304056	0.116667	0.0907377	0.03	0.212132									-0.0133333	0.0057735	0.1	0.101489	0.37	0.19975
521	C								-0.14	0.254558	0	0.173205	-0.103333	0.212211									0.0966667	0.0493288	-0.0633333	0.0351188	0.0733333	0.18037
522	U								0.0366667	0.135769	-0.02	0.0608276	0.0666667	0.218251									0.146667	0.0723418	-0.03	0.0282843	0.16	0.173494
523	U								-0.163333	0.266333	0.02	0.052915	0.296667	0.436616									0.216667	0.0665833	0.425	0.0353553	0.133333	0.0986577
524	C								0.0133333	0.119304	0.153333	0.0750555	0.0266667	0.0635085									0.08	0.112694	-999	-	-0.0133333	0.0321455
525	C								0.163333	0.15885	0.776667	0.323161	-0.02	0.367696									0.02	0.01	0.33	0.491528	0.145	0.162635
526	C								0.163333	0.25697	0.353333	0.023094	0.02	0.0282843									0.15	0.112694	0.206667	0.106927	0.113333	0.11547
527	C								-0.0133333	0.152753	0.2	0.03	-0.136667	0.213854									0.253333	0.176163	0.5	0.112694	0.11	0.0781025
528	C								-0.05	0.166433	0.396667	0.085049	-0.13	0.19799									0.29	0.164621	-0.0866667	0.135031	0.356667	0.064291
529	U								0.223333	0.266333	-0.01	0.250599	1.02	0.505668									0.213333	0.083865	0.406667	0.155027	1.12667	0.384231
530	C								0.393333	0.424539	0.343333	0.0602771	-0.225	0.148492									0.14	0.01	0.57	0.113578	0.11	0.0141421
531	C								-999	-	0.623333	0.0950438	0.055	0.0777817									0.223333	0.011547	0.45	0.0141421	-0.133333	0.42336
532	C								0.075	0.0919239	0.54	0.208806	0.0266667	0.192959									0.323333	0.0208167	0.503333	0.100664	0.113333	0.110151
533	A								-0.273333	0.159478	0.49	0.144222	0.133333	0.0251661									0.23	0.155885	0.31	0.417971	0.185	0.0636396
534	G								-999	-	0.27	0.0282843	-999	-									0.0966667	0.046188	0.536667	0.382797	0.36	0.0282843
535	G								-999	-	0.253333	0.083865	-0.645	0.388909									0.0666667	0.011547	0.333333	0.335012	0.04	0.0141421
536	C								0.07	0.155563	0.0466667	0.0288675	-0.31	0.326956									0.0933333	0.023094	0.143333	0.299555	0.09	0.138924
537	C								-0.0266667	0.40104	0.143333	0.011547	0.0733333	0.118462									0.0466667	0.0550757	0.113333	0.188237	-0.00666667	0.0057735
538	C								0.125	0.162635	-0.08	0.173205	0.145	0.120208									0.16	0.087178	0.21	0.135277	0.123333	0.327159
539	U								0.786667	0.175594	0.296667	0.107858	0.93	0.147309									0.17	0.104403	0.36	0.167033	1.94333	2.44156
540	C								0.37	0.169706	-999	-	0.0433333	0.280238									0.526667	0.386954	0.31	0.144222	0.17	0.0707107
541	C								0.253333	0.306649	0.616667	0.0503322	-0.113333	0.285715									0.223333	0.124231	0.153333	0.310859	0.2	0.0282843
542	C								-0.376667	0.324705	0.886667	0.172143	-0.32	0.360971									0.53	0.06245	-0.835	0.00707107	0.06	0.0282843
543	C								-0.0833333	0.396274	1.16333	0.195533	-0.29	0.19799									0.386667	0.0351188	0.28	0.0848528	-0.1	0.0282843
544	G								1.065	0.417193	0.1	0.0458258	0.66	0.278747									1.75667	0.838113	-0.035	0.0494975	0	0.02
545	A								0.86	0.183848	0.42	0.10583	0.15	0.169706									0.106667	0.110604	0.94	0.08544	0.26	0.0141421
546	A								0.675	0.247487	0.413333	0.0416333	0.04	0.113137									-0.0566667	0.023094	0.806667	0.0702377	0.01	0.0141421
547	A								0.0633333	0.325628	1.21333	0.215019	-0.095	0.304056									-0.0166667	0.0152753	-999	-	-999	-
548	G								0.0533333	0.244199	0.256667	0.195021	0.146667	0.159478									-0.0866667	0.0416333	-0.00333333	0.0378594	-0.0266667	0.10116
549	C								0.126667	0.284488	0.3	0.2498	0.176667	0.169214									-0.00333333	0.011547	0.0833333	0.0750555	0.09	0.0360555
550	G								0.133333	0.159478	0.04	0.043589	0.163333	0.0929157									0.52	0.311929	-0.00666667	0.0776745	0.176667	0.140119
551	U								-0.0433333	0.213854	-0.0466667	0.102632	0.636667	0.450814									2.34	1.68876	0.0166667	0.0602771	0.18	0.127279
552	G								0.05	0.0424264	-0.00333333	0.0305505	0.06	0.0866025									0.586667	0.499433	-0.0866667	0.0321455	1.555	0.53033
553	G								0.02	0	0.275	0.00707107	-0.27	0.346987									0.413333	0.323316	-0.075	0.162635	2.11667	1.51968
554	G								-0.475	0.13435	0.23	0.0141421	-0.45	0.155563									0.116667	0.0896289	0.02	0.0282843	1.60667	1.2763
555	C								-1.425	0.205061	1.04	0.334215	-0.195	0.0353553									0.75	0.087178	-0.04	0.0565685	1.29	1.16323
556	C								-0.5	0.314325	0.566667	0.061101	-0.283333	0.37072									0.306667	0.155027	-0.255	0.275772	0.0733333	0.0665833
557	A								1.565	0.883883	0.595	0.0777817	0.06	0.0953939									-0.03	0.02	0.196667	0.0208167	0.13	0.0141421
558	C								-999	-	0.78	0.292062	0.0366667	0.164418									0.233333	0.0986577	0.566667	0.623645	0.02	0.0282843
559	A								-999	-	0.513333	0.0288675	0.06	0.0953939									1.84	0.675574	0.06	0.113137	0.165	0.0353553
560	G								-0.00666667	0.160728	0.05	0.113578	0.0233333	0.160728									0.0366667	0.0057735	0.0233333	0.0550757	0.366667	0.559404
561	G								-0.71	0.516817	-0.0633333	0.0288675	0.0133333	0.125831									-0.02	0.01	-0.116667	0.0550757	0.0866667	0.441852
562	U								0.123333	0.257358	0.12	0.20664	0.133333	0.404516									-0.01	0.01	-0.21	0.485695	0.116667	0.16773
563	A								-0.015	0.00707107	0.0766667	0.0750555	0.103333	0.161658									0.0266667	0.0057735	0.286667	0.259294	0	0.01
564	C								0.965	0.0777817	0.303333	0.0305505	-0.00666667	0.0152753									0.106667	0.10116	0.0633333	0.061101	-0.005	0.00707107
565	C								0.356667	0.145717	0.223333	0.0378594	0.146667	0.100664									0.00666667	0.0493288	0.196667	0.187705	0.13	0.141774
566	A								0.0366667	0.106927	0.536667	0.128582	0.21	0.202978									0.0733333	0.170392	0.616667	0.185023	0.06	0.0848528
567	C								0.123333	0.247049	0.523333	0.0862168	0.13	0.0781025									0.0433333	0.170392	0.696667	0.637992	-0.00333333	0.481283
568	U								0.336667	0.230072	0.19	0.183848	1.93667	1.02929									0.116667	0.124231	-0.176667	0.225462	0.56	0.446766
569	C								-999	-	1.12	0.122882	0.123333	0.0503322									0.236667	0.219621	0.0133333	0.0251661	-0.106667	0.107858
570	C								-999	-	0.273333	0.0251661	0.0466667	0.0702377									0.466667	0.352751	0.08	0.0916515	0.1	0.12
571	C								-0.0666667	0.219393	0.223333	0.0493288	0.196667	0.107858									0.0333333	0.0896289	0.126667	0.387341	0.166667	0.136137
572	U								0.0666667	0.150444	-0.146667	0.228108	1.33	0.675056									0.14	0.01	0.203333	0.117189	1.26	0.588982
573	A								-999	-	0.623333	0.130128	0.215	0.219203									0.07	0.0953939	0.0966667	0.19218	0.135	0.275772
574	U								0.69	0.111355	0.04	0.141421	1.11333	0.535195									-0.00666667	0.10116	0.215	0.247487	0.165	0.0212132
575	G								1.01	0.825045	-0.0166667	0.0251661	0.196667	0.0602771									-0.0566667	0.0208167	0.25	0.0424264	0.245	0.304056
576	C								0.0466667	0.145717	0.116667	0.0472582	0.03	0.0360555									-0.0533333	0.144684	0.505	0.0777817	0.06	0.0282843
577	C								0.163333	0.19218	0.22	0.0565685	0.00333333	0.0763763									0.363333	0.141539	0.5	0.307896	0.155	0.0494975
578	A								0.173333	0.300888	1.16333	0.268576	0.0233333	0.335311									0.02	0.0608276	0.653333	0.137961	0.005	0.00707107
579	C								0.0566667	0.127017	0.62	0.113137	0.0766667	0.0907377									0.0966667	0.0814453	0.43	0.137477	0.025	0.0353553
580	U								0.373333	0.41501	0.0433333	0.046188	0.77	0.1253									0.35	0.234307	-0.11	0.282843	-0.02	0.0848528
581	G								-0.515	0.629325	-0.15	0.225389	0.263333	0.253246									0.536667	0.159478	0.1	0.138564	-0.025	0.0212132
582	A								0.08	0.0360555	0.423333	0.120968	0.16	0.212132									0.58	0.47655	0.0333333	0.478992	0.21	0.0424264
583	G								-0.14	0.403609	-0.03	0.03	0.17	0.0989949									0.636667	0.0665833	0.1	0.0964365	0.045	0.176777
584	C								0.055	0.0636396	-999	-	-0.0533333	0.217332									0.436667	0.0057735	-0.0366667	0.49339	0.18	0.268701
585	C								-0.105	0.106066	0.253333	0.15308	-0.0366667	0.100167									0.426667	0.15885	-999	-	0.25	0.240416
586	C								0.8	0.294449	-0.0166667	0.412957	-0.0466667	0.0702377									0.446667	0.453248	0.695	0.289914	0.205	0.120208
587	C								-999	-	0.65	0.069282	-0.213333	0.20502									0.286667	0.20232	0.76	0.297153	0.11	0.0424264
588	A								-999	-	0.73	0.122882	-0.293333	0.100167									0.123333	0.0493288	1.12667	0.762911	-0.005	0.00707107
589	C								-999	-	1.28333	0.267644	-0.266667	0.24379									0.04	0.034641	1.46	0.797935	0.02	0.0282843
590	A								0.175	0.417193	0.75	0.0754983	-0.12	0.348281									0.19	0.165227	1.955	1.06773	0.18	0.06
591	U								0.283333	0.263122	-0.11	0.294449	1.48	0.504678									0.27	0.173205	-0.0733333	0.401539	0.776667	0.230072
592	U								0.15	0.0707107	-0.193333	0.360879	1.61	0.81074									0.146667	0.150111	0.0166667	0.249867	0.733333	0.0208167
593	U								0.68	0.104403	-0.106667	0.349619	1.65333	0.77681									0.0566667	0.023094	0.065	0.120208	0.703333	0.123423
594	C								0.603333	0.116762	0.47	0.0264575	-0.00333333	0.463609									0.153333	0.254231	0.253333	0.143643	0.22	0.0781025
595	C								0.0666667	0.181751	0.546667	0.196554	-0.0233333	0.0635085									0.363333	0.340783	0.443333	0.0665833	0.0733333	0.0503322
596	C								-0.595	0.374767	0.48	0.306431	0.12	0.0655744									0.253333	0.150444	0.626667	0.0416333	0.07	0.121244
597	A								0.0133333	0.442982	0.433333	0.234592	0.0833333	0.0602771									0.243333	0.0981495	0.7	0.0458258	0.0533333	0.111505
598	U								-0.3	0.622254	0.02	0.296142	0.896667	0.248261									0.923333	0.307463	0.1	0.0989949	0.386667	0.231157
599	C								-0.23	0.608523	0.183333	0.0723418	0.173333	0.245017									0.696667	0.375411	0.31	0.141774	-0.0233333	0.149778
600	C								0.0766667	0.328684	0.166667	0.352184	0.0433333	0.166533									0.166667	0.064291	0.373333	0.140475	-0.1	0.377227
601	C								-0.466667	0.0680686	0.055	0.403051	-0.9	0.155563									0.263333	0.0550757	0.19	0.230651	-0.045	0.233345
602	C								-0.00666667	0.482217	-0.07	0.0989949	-0.33	0.226274									0.253333	0.231805	-0.02	0.134536	0.155	0.516188
603	C								-0.0666667	0.365559	-999	-	0.035	0.0494975									0.326667	0.110151	0.05	0.0707107	0.163333	0.332616
604	A								-0.42	0.415812	0.843333	0.211975	-0.26	0.304467									-999	-	1.105	0.586899	0.06	0.282843
605	A								0.303333	0.123423	1.75667	0.465439	-0.085	0.487904									-999	-	0.725	0.176777	-0.005	0.00707107
606	G								-0.22	0.443058	0.0733333	0.0680686	0.14	0.288271									-999	-	0.143333	0.228546	0.405	0.0777817
607	C								0.256667	0.19218	0.49	0.246644	0.305	0.120208									-999	-	0.283333	0.109697	0.155	0.0353553
608	C								0.103333	0.189033	0.413333	0.0832666	-0.0866667	0.0305505									-999	-	0.61	0.0264575	0.015	0.0212132
609	A								0.05	0.04	0.37	0.165025	0.00666667	0.0378594									-999	-	0.453333	0.155027	0.08	0.183848
610	C								-0.08	0.438406	0.226667	0.111355	0.04	0.183303									-999	-	0.506667	0.111505	0.04	0.0565685
611	U								0.41	0.0173205	0.143333	0.0493288	0.846667	0.424539									-999	-	0.29	0.287924	0.96	0.0282843
612	C								0.145	0.0919239	0.346667	0.011547	0.08	0.0781025									-999	-	0.16	0.521632	0.01	0.155563
613	C								0.0133333	0.298385	0.46	0.0832666	-0.0266667	0.120139									-999	-	0.17	0.183848	0.235	0.205061
614	C								0.24	0.177764	0.626667	0.227156	-0.153333	0.191398									-999	-	0.955	0.205061	0.945	0.558614
615	A								0.01	0.298664	0.823333	0.170392	-0.0566667	0.10504									-999	-	0.86	0.0565685	-0.275	0.53033
616	C								0.0966667	0.38553	0.673333	0.388373	-0.0766667	0.102144									-999	-	-999	-	-999	-
617	C								-0.01	0.347707	0.296667	0.230723	0.113333	0.0585947									-999	-	-999	-	-999	-
618	A								0.12	0.169706	0.146667	0.092376	0.22	0.219317									-999	-	-999	-	-999	-
619	G								-0.0466667	0.397157	-0.135	0.00707107	0.156667	0.0404145									-999	-	-999	-	-999	-
620	C								-0.24	0.268701	0.0533333	0.0907377	-0.11	0.155563									-999	-	-999	-	-999	-
621	C								-0.75	0.296985	-0.055	0.162635	-0.175	0.247487									-999	-	-999	-	-999	-
622	C								-0.13	0.537401	0.753333	0.259679	0.16	0.381838									-999	-	-999	-	-999	-
623	C								-999	-	1.06333	0.397157	0.05	0.282843									-999	-	-999	-	-999	-
624	A								0.105	0.176777	0.573333	0.085049	0	0.389744									-999	-	-999	-	-999	-
625	G								0.716667	0.249867	0.376667	0.023094	-0.655	0.0212132									-999	-	-999	-	-999	-
626	A								-0.246667	0.486861	0.64	0.28	0.165	0.219203									-999	-	-999	-	-999	-
627	G								-999	-	-0.365	0.148492	-999	-									-999	-	-999	-	-999	-
628	C								0.426667	0.369098	2.91333	2.07158	-0.32	0.141421									-999	-	-999	-	-999	-
629	U								-0.33	0.494975	0.3	0.069282	0.696667	0.236925									-999	-	-999	-	-999	-
630	U								0.62	0.0848528	0.2	0.113137	1.48667	0.488092									-999	-	-999	-	-999	-
631	U								1.09	0.185203	0.226667	0.344432	1.28333	0.690386									-999	-	-999	-	-999	-
632	C								0.576667	0.245425	0.47	0.087178	0.0266667	0.250267									-999	-	-999	-	-999	-
633	C								0.206667	0.0208167	0.86	0.295466	0.01	0.339411									-999	-	-999	-	-999	-
634	U								-0.136667	0.0550757	-0.153333	0.482113	2.00333	0.849549									-999	-	-999	-	-999	-
635	A								0.876667	0.0321455	0.433333	0.0351188	0.145	0.00707107									-999	-	-999	-	-999	-
636	C								0.906667	0.0208167	0.573333	0.0208167	0.186667	0.215484									-999	-	-999	-	-999	-
637	A								-0.223333	0.11547	0.783333	0.249466	0.09	0.311127									-999	-	-999	-	-999	-
638	U								-0.923333	0.330807	-0.12	0.149332	1.13667	0.58046									-999	-	-999	-	-999	-
639	U								0.12	0.0173205	-0.246667	0.29023	1.41	0.754785									-999	-	-999	-	-999	-
640	U								0.686667	0.102144	-0.106667	0.246644	1.89	0.384318									-999	-	-999	-	-999	-
641	A								0.28	0.04	0.886667	0.166533	-0.16	0.240416									-999	-	-999	-	-999	-
642	U								1.00333	0.0251661	0.215	0.247487	0.983333	0.582866									-999	-	-999	-	-999	-
643	G								-0.35	0.182483	0.183333	0.239653	0.546667	0.0960902									-999	-	-999	-	-999	-
644	A								0.413333	0.0472582	0.543333	0.146401	-0.01	0.0141421									-999	-	-999	-	-999	-
645	U								0.513333	0.0635085	-0.136667	0.408207	1.78333	0.365011									-999	-	-999	-	-999	-
646	U								0.733333	0.273008	-0.205	0.0636396	2.57667	1.02812									-999	-	-999	-	-999	-
647	U								1.39	0.217945	-0.135	0.0919239	2.07	0.586174									-999	-	-999	-	-999	-
648	G								1.12	0.108167	-0.113333	0.125033	0.593333	0.355715									-999	-	-999	-	-999	-
649	U								0.99	0.205183	-0.203333	0.395769	1.43	0.877097									-999	-	-999	-	-999	-
650	C								0.783333	0.133167	0.596667	0.0585947	0	0.217025									-999	-	-999	-	-999	-
651	C								0.37	0.0424264	0.733333	0.0208167	0.135	0.190919																-999	-	-999	-	-999	-
652	A								-0.11	0.422256	0.65	0.122882	0.105	0.148492																-999	-	-999	-	-999	-
653	A								-0.303333	0.401539	0.616667	0.011547	0.005	0.205061																-999	-	-999	-	-999	-
654	A								-0.09	0.452548	0.383333	0.120554	0.025	0.0919239																-999	-	-999	-	-999	-
655	A								0.23	0.111355	1.46	0.946361	-0.03	0.339411																-999	-	-999	-	-999	-
656	A								-2.285	1.05359	0.706667	0.361432	-0.0633333	0.505404																-999	-	-999	-	-999	-
657	U								-0.49	0.277308	0.06	0.0848528	0.31	0.240416																-999	-	-999	-	-999	-
658	G								-2.57333	0.832907	0.2	0.127279	0.21	0.217945																-999	-	-999	-	-999	-
659	U								0.223333	0.0757188	0.165	0.219203	1.93	0.916515																-999	-	-999	-	-999	-
660	G								0.766667	0.170098	0.07	0.01	0.176667	0.155027																-999	-	-999	-	-999	-
661	A								0.0733333	0.0208167	0.106667	0.0737111	0.0466667	0.0680686																-999	-	-999	-	-999	-
662	U								0.0266667	0.0057735	-0.0233333	0.023094	0.19	0.204206																-999	-	-999	-	-999	-
663	G								-0.0433333	0.061101	0.00333333	0.0251661	-0.00666667	0.0404145																-999	-	-999	-	-999	-
664	C								-0.0466667	0.0208167	0.323333	0.0635085	-0.0633333	0.0057735																-999	-	-999	-	-999	-
665	C								-0.1	0.138924	0.0266667	0.0971253	-0.0333333	0.011547																-999	-	-999	-	-999	-
666	C								-0.113333	0.189033	0.116667	0.0404145	-0.136667	0.0472582																-999	-	-999	-	-999	-
667	U								-0.0766667	0.145717	-0.0266667	0.0568624	0.216667	0.180093																-999	-	-999	-	-999	-
668	U								0.0633333	0.29023	-0.133333	0.0929157	0.403333	0.291433																-999	-	-999	-	-999	-
669	C								0.14	0.01	0.0666667	0.0152753	0.0433333	0.0723418																0.326667	0.0208167	0.69	0.113137	-0.06	0.0848528
670	A								0.743333	0.0680686	0.476667	0.170098	0.1	0.0989949																0.683333	0.0862168	1.03	0.355949	0.035	0.0212132
671	G								0.686667	0.134288	-0.0366667	0.0568624	0.23	0.0424264																0.0966667	0.188768	0.123333	0.0057735	0.18	0.277849
672	C								0.16	0.0264575	0.553333	0.116762	0.09	0.06																0.173333	0.0404145	0.313333	0.0750555	0.04	0.08544
673	C								0.123333	0.10116	0.346667	0.100664	-0.04	0.0818535																0.13	0.04	0.226667	0.219393	-0.233333	0.0251661
674	C								0.0266667	0.0378594	0.373333	0.100167	-0.203333	0.126623																0.463333	0.0723418	0.26	0.183848	-0.325	0.162635
675	C								-0.103333	0.316596	0.7	0.163707	-0.233333	0.142244																0.103333	0.206478	-0.145	0.247487	0.13	0.0707107
676	C								-0.366667	0.198578	0.786667	0.20232	-0.156667	0.133167																1.18	0.138564	0.07	0.396106	0.18	0.0565685
677	A								0.78	0.169706	0.586667	0.0450925	0.11	0.149332																0.516667	0.0763763	1	0.385876	0.4	0
678	G								-999	-	0.04	0.0424264	0.07	0.101489																0.175	0.0212132	0.246667	0.0503322	0.51	0.0964365
679	A								0.0733333	0.159478	0.06	0.115326	-0.206667	0.215484																-0.07	0.226495	0.146667	0.023094	0.223333	0.112398
680	A								-0.09	0.389744	0.113333	0.140119	0.0466667	0.0450925																-0.0266667	0.100167	0.12	0.104403	0.263333	0.125033
681	G								-0.04	0.0556776	0.116667	0.061101	-0.07	0.104403																-0.00666667	0.0208167	0.113333	0.070946	0.19	0.1
682	G								-0.06	0.02	0.156667	0.281129	-0.226667	0.215484																-0.04	0.02	0.02	0.0556776	0.176667	0.110604
683	U								-0.93	0.435086	0.126667	0.245832	0.116667	0.0763763																-0.03	0.03	0.0266667	0.0321455	0.206667	0.0750555
684	C								-0.0666667	0.0503322	0.0466667	0.051316	-0.05	0.07																0.0333333	0.104083	0.103333	0.051316	0.025	0.0212132
685	A								0.04	0.07	0.00666667	0.0635085	-0.0733333	0.0450925																0.17	0.14	0.1	0.137477	0.13	0.0556776
686	U								-0.0233333	0.119304	0.176667	0.202567	0.39	0.240416																0.273333	0.080829	0.223333	0.15308	0.813333	0.486861
687	C								-0.03	0.156205	0.183333	0.160728	-0.136667	0.335012																0.243333	0.046188	0.533333	0.220303	0.095	0.0494975
688	C								0.02	0.46669	0.0533333	0.092376	-0.0366667	0.12897																0.276667	0.0152753	0.32	0.336452	0.136667	0.0351188
689	U								0.0366667	0.0450925	0.14	0.212132	0.596667	0.211266																0.216667	0.176163	0.103333	0.080829	1.59667	0.82002
690	C								0.58	0.0360555	0.26	0.08544	0	0.0141421																0.0233333	0.0404145	0.106667	0.057735	0.18	0.0793725
691	C								0.12	0.0173205	0.556667	0.132035	-0.01	0.02																0.0633333	0.0680686	0.156667	0.0986577	0.0566667	0.12741
692	A								0.133333	0.0152753	0.68	0.034641	-0.08	0.0424264																0.0433333	0.0351188	0.306667	0.338428	0.11	0.0556776
693	G								0.05	0.0360555	0.0366667	0.0251661	-0.0333333	0.0416333																0.09	0.0458258	-0.1	0.193132	0.226667	0.230072
694	G								0.03	0.0360555	0.04	0.07	0	0.147986																0.00666667	0.0404145	-0.06	0.182483	0.06	0.122882
695	C								-0.08	0.0360555	0.0633333	0.0416333	0.235	0.33234																0.113333	0.162891	0.04	0.0424264	0.0566667	0.0650641
696	U								-999	-	0.673333	0.431895	-999	-																0.0866667	0.0763763	0.075	0.473762	0.486667	0.254231
697	G								-0.506667	0.289194	0.216667	0.135769	-0.366667	0.214554																0.00333333	0.133167	-0.1	0.259422	0.41	0.212838
698	U								0.203333	0.051316	-0.0966667	0.0493288	-0.0433333	0.44411																-0.04	0.115326	-0.136667	0.246847	0.14	0.268701
699	G								0.0233333	0.0950438	-0.11	0.165227	-0.04	0.052915																0	0.04	0.106667	0.106927	0.14	0.115326
700	A								-999	-	0.765	0.502046	-0.045	0.431335																0.0933333	0.126623	0.166667	0.070946	-0.0733333	0.120554
701	U								0.785	0.459619	0.173333	0.326548	0.66	0.115326																0.216667	0.0152753	0.185	0.0494975	0.393333	0.205994
702	C								0.433333	0.335012	0.943333	0.309892	-0.106667	0.231157																0.215	0.13435	0.933333	0.245017	0.246667	0.0305505
703	G								0.303333	0.275741	-0.02	0.0424264	0.363333	0.287112																0.413333	0.023094	0.07	0.07	0.23	0.21
704	U								0.616667	0.109697	0.0233333	0.085049	1	0.360555																0.483333	0.0251661	0.0866667	0.0550757	1.31333	0.495008
705	C								0.456667	0.135769	0.186667	0.404516	0.203333	0.128582																0.343333	0.0251661	0.37	0.127671	0.17	0.0141421
706	A								-999	-	0.746667	0.204042	0.015	0.00707107																0.816667	0.0351188	0.626667	0.180093	0.065	0.304056
707	C								-999	-	0.766667	0.155027	0.15	0.06245																0.1	0.034641	0.73	0.26	0.00333333	0.126623
708	A								0.913333	0.0650641	0.87	0.151327	0.01	0.0141421																0.733333	0.0503322	1.08	0.306431	0.00666667	0.105987
709	C								0.283333	0.135769	0.983333	0.125831	0.283333	0.0907377																0.346667	0.0305505	1.24333	0.181475	0.27	0.145258
710	A								1.14333	0.500633	0.723333	0.195021	0.095	0.0636396																1.12	0.034641	0.936667	0.205508	0.17	0.0707107
711	G								0.186667	0.370045	-0.0766667	0.0550757	0.06	0.04																0.156667	0.0208167	0.0233333	0.185831	0.616667	0.260064
712	G								-999	-	-0.0966667	0.0493288	-0.0133333	0.0416333																0.0466667	0.011547	0.0133333	0.0550757	0.21	0.208806
713	G								-0.216667	0.362951	-0.0466667	0.092376	-0.0133333	0.080829																-0.00333333	0.011547	-0.0633333	0.0986577	0.0933333	0.150444
714	G								-0.22	0.217025	-0.0366667	0.0665833	-0.0466667	0.0251661																0	0.0173205	0.02	0	-0.0366667	0.212211
715	G								0.0733333	0.442418	0.3	0.14	-0.235	0.0212132																0.00666667	0.051316	-0.025	0.33234	-0.216667	0.384751
716	U								0.443333	0.482942	0.27	0.236432	0.196667	0.231589																-0.05	0.156205	-0.126667	0.33126	-0.27	0.334215
717	C								-0.17	0.47085	0.196667	0.152753	0.0866667	0.109697																0.0166667	0.119304	-0.21	0.282135	-0.00666667	0.208407
718	C								-0.09	0.367696	0.363333	0.0550757	0.0666667	0.0665833																-0.0233333	0.023094	0.00666667	0.118462	0.0133333	0.225462
719	C								-0.00333333	0.0472582	0.12	0.480833	0.0166667	0.100167																-0.03	0.07	0.115	0.00707107	-0.166667	0.185831
720	A								1.24333	0.164418	0.86	0.498698	0.115	0.0777817																0.836667	0.145717	1.34	0.366606	-0.153333	0.0960902
721	C								0.973333	0.185023	1.00667	0.366652	0.145	0.0919239																0.99	0.09	1.11333	0.44859	-0.0733333	0.368963
722	A								1.53333	0.341223	0.786667	0.205508	0.18	0.0848528																1.49667	0.141892	0.863333	0.142244	0.216667	0.115902
723	U								-999	-	0.12	0	2.78	1.2943																1.79	0.21166	0.206667	0.102144	0.7	0.0519615
724	G								-0.025	0.13435	0.025	0.0919239	0.095	0.0919239																0.175	0.0353553	-0.283333	0.361156	7.04333	2.84577
725	G								-0.346667	0.418848	-0.08	0.06245	-0.075	0.106066																0.08	0.219317	0.01	0.165227	-999	-
726	G								-999	-	0.236667	0.40501	-0.085	0.219203																-0.11	0.07	-0.43	0.480833	-0.01	0.108167
727	G								-999	-	-0.135	0.13435	-0.213333	0.439811																-0.476667	0.323316	-999	-	-0.0533333	0.189297
728	U								-0.29	0.509117	0.12	0.240416	-0.04	0.269072																0.02	0.0888819	-0.123333	0.240278	-999	-
729	C								0.165	0.0777817	0.015	0.0777817	-0.1	0.06																-0.00333333	0.0602771	0.00333333	0.0986577	0.17	0.115326
730	C								-0.456667	0.267644	-999	-	-0.0866667	0.234592																0.0833333	0.140119	0.123333	0.0702377	-0.0933333	0.0665833
731	U								-0.506667	0.613297	0.0766667	0.085049	0.0233333	0.176163																0.0366667	0.0907377	0.03	0.0565685	-0.03	0.0953939
732	C								-0.01	0.0141421	0.165	0.233345	0.213333	0.225019																0.233333	0.300389	0.165	0.0494975	0.0866667	0.115036
733	A								0.0166667	0.47585	0.94	0.240416	-0.00666667	0.144684																0.246667	0.412836	0.836667	0.197315	-0.116667	0.0493288
734	C								0.4	0	0.883333	0.481906	0.136667	0.155027																0.383333	0.064291	0.756667	0.181751	0.136667	0.107858
735	A								0.676667	0.197569	0.833333	0.12741	0.04	0.0866025																0.716667	0.0568624	0.62	0.0984886	0.203333	0.092376
736	G								0.0933333	0.011547	-0.01	0.0141421	-0.015	0.162635																0.08	0.0655744	-0.05	0.03	-0.153333	0.251661
737	G								-0.113333	0.174738	-0.045	0.0777817	0.203333	0.12741																0.183333	0.0763763	0.01	0.121244	0.296667	0.28746
738	C								-0.07	0.0984886	0.133333	0.159478	-0.17	0.268701																-0.0566667	0.046188	0.106667	0.155671	-0.116667	0.144684
739	C								0.15	0.424264	0.315	0.26163	-0.025	0.13435																0.06	0.072111	-0.06	0.0282843	-0.623333	0.261024
740	U								0.966667	0.503322	-999	-	1.33667	0.546382																0.876667	0.0723418	0.185	0.148492	3.07333	0.99631
741	U								-999	-	-0.055	0.13435	1.26	0.665658																0.656667	0.109697	0.09	0.121244	2.85667	0.998465
742	C								0.246667	0.18037	0.525	0.106066	0.21	0.0141421																0.233333	0.061101	0.666667	0.120968	0.333333	0.104083
743	A								0.476667	0.080829	0.406667	0.118462	0.00666667	0.0862168																0.41	0.131149	0.61	0.165227	-0.105	0.289914
744	A								0.34	0.103923	0.556667	0.159478	0.0933333	0.226789																0.31	0.0360555	0.89	0.23516	0.0566667	0.0503322
745	C								0.0566667	0.0907377	0.46	0.122882	0.103333	0.214554																0.0833333	0.0321455	0.516667	0.0750555	-0.0233333	0.0907377
746	C								0.0866667	0.064291	0.253333	0.0776745	-0.116667	0.17673																0.116667	0.0351188	0.293333	0.0152753	0.05	0.104403
747	C								0.07	0.153948	0.346667	0.115036	0.06	0.0793725																0.216667	0.0776745	0.643333	0.0750555	0.01	0.0848528
748	A								0.73	0.22	0.386667	0.102632	0.05	0.034641																0.98	0.0360555	0.733333	0.18037	0.0833333	0.0472582
749	G								0.32	0.121655	0.01	0.0282843	0.106667	0.0503322																0.42	0.08544	0.08	0.05	0.0833333	0.0929157
750	C								0.213333	0.109697	0.41	0.04	0.015	0.0919239																0.326667	0.0550757	0.42	0.06245	0.21	0.0608276
751	A								0.146667	0.0981495	0.243333	0.115902	0.146667	0.159478																0.396667	0.0208167	0.38	0.0282843	0.0133333	0.127017
752	C								0.095	0.120208	0.295	0.0919239	0.19	0.0888819																0.233333	0.0057735	0.465	0.00707107	0.0633333	0.118462
753	A								0.766667	0.219621	0.62	0.181934	0.0366667	0.241937																0.726667	0.170978	0.58	0.087178	0.23	0.235797
754	A								1.48667	1.16346	0.853333	0.260064	0	0.03																0.91	0.06	0.69	0.13	-0.133333	0.145717
755	A								0.8	0.0848528	-999	-	-0.425	0.33234																0.84	0.111355	-999	-	-0.0166667	0.0550757
756	U								0.306667	0.111505	0.0933333	0.228983	1.59	0.787909																0.233333	0.228546	-0.05	0.0424264	1.73333	0.609945
757	C								0.133333	0.202073	0.3	0.0984886	0.165	0.0919239																0.126667	0.0404145	0.12	0.141421	0.0966667	0.0832666
758	G								-999	-	0.0233333	0.291605	-999	-																0.136667	0.0568624	0.113333	0.165025	0.116667	0.122202
759	U								0.126667	0.0737111	-0.156667	0.083865	0.586667	0.115036																0.0733333	0.0351188	0.01	0.08	0.323333	0.151438
760	G								-0.045	0.176777	0.07	0.18735	0.19	0.0916515																0.00333333	0.0737111	0.0233333	0.111505	0.02	0.06245
761	G								-0.176667	0.240278	-0.0366667	0.064291	0.24	0.03																0.0166667	0.0493288	0.04	0.07	-0.0166667	0.0873689
762	C								-0.326667	0.465224	0.186667	0.0416333	0.04	0.0888819																0	0.01	0.0466667	0.0503322	0	0.052915
763	C								0.12	0.311127	0.556667	0.0503322	-0.08	0.160935																0.0333333	0.0450925	0.0233333	0.0602771	0	0.01
764	U								0.205	0.0212132	-999	-	0.045	0.247487																0.03	0.155885	-0.103333	0.228983	-0.326667	0.330051
765	G								-999	-	0.28	0.130767	-0.09	0.199249																-0.17	0.194679	-0.185	0.0353553	0.045	0.0212132
766	G								-999	-	0.065	0.275772	-0.0833333	0.147422																0.01	0.0793725	-0.0433333	0.156312	0.0233333	0.141892
767	U								-999	-	-0.1	0.438406	0.31	0.465725																0.0366667	0.11547	0.0666667	0.341955	0.346667	0.49085
768	U								-999	-	-0.13	0.285132	0.88	0.141421																-0.07	0.182483	0.113333	0.249065	0.426667	0.402782
769	U								0.965	0.106066	-0.00666667	0.0568624	0.83	0.296985																0.0133333	0.0550757	0.06	0.06245	0.403333	0.180093
770	G								0.955	0.417193	0.163333	0.218251	0.213333	0.115036																-0.0266667	0.0550757	0.0633333	0.0680686	0.253333	0.170098
771	A								0.243333	0.259679	0.653333	0.277369	0.015	0.0636396																-0.0533333	0.12741	0.0966667	0.0971253	-0.02	0.112694
772	C								1.17	0.476235	0.64	0.236432	0.18	0.0282843																0.186667	0.0503322	0.17	0.122882	0.01	0.3005
773	C								0.34	0.0707107	-0.125	0.176777	0.206667	0.244199																-0.01	0.0173205	-0.04	0.295973	-0.035	0.247487
774	U								-0.55	0.410122	-0.08	0.254558	1.55667	1.6547																-0.0533333	0.0321455	-0.35	0.226274	-999	-
775	U								-999	-	-0.355	0.0919239	1.06667	0.620511																-0.11	0.06245	-0.165	0.00707107	-999	-
776	U								0.305	0.233345	-0.265	0.120208	0.783333	0.37072																0.0633333	0.104083	-0.12	0.0989949	0.0833333	0.259294
777	G								0.673333	0.266333	-0.17	0.0424264	0.196667	0.42194																0.286667	0.118462	-0.07	0.18735	0.295	0.148492
778	A								0.746667	0.332916	0.09	0.0707107	-0.3	0.240416																0.446667	0.0750555	0.0133333	0.150444	0.075	0.0777817
779	A								-999	-	0.286667	0.085049	0.09	0.37																0.45	0.043589	0.256667	0.128582	-0.105	0.00707107
780	A								0.74	0.452548	0.295	0.0777817	0.26	0.242693																0.43	0.03	0.48	0.0953939	-0.0733333	0.149778
781	U								0.8	0.48775	0.11	0.08544	1.47333	0.915005																0.713333	0.083865	0.215	0.275772	2.03667	0.690024
782	A								1.01667	0.355715	0.095	0.473762	0.085	0.247487																0.773333	0.0723418	0.31	0.313209	0.13	0.06245
783	U								1.135	0.53033	0.04	0.052915	1.05333	0.558957																0.933333	0.0950438	0.233333	0.136137	2.11667	0.848076
784	C								0.38	0.141421	0.21	0.353553	-0.00333333	0.420278																0.543333	0.0378594	0.523333	0.135769	-0.13	0.191572
785	U								0.193333	0.254231	0.146667	0.211266	1.06667	0.259679																0.16	0.04	0.15	0.0424264	1.64667	0.58046
786	C								0.496667	0.166533	0.69	0.22	-0.05	0.0282843																0.366667	0.011547	0.58	0.141421	-0.32	0.18735
787	A								0.27	0.0608276	0.776667	0.250267	-0.115	0.00707107																0.133333	0.0550757	0.656667	0.061101	-0.223333	0.287112
788	A								0.61	0.052915	0.555	0.304056	-0.105	0.0212132																0.52	0.01	0.736667	0.0950438	-0.186667	0.130512
789	C								0.715	0.233345	0.89	0.466047	0.206667	0.225906																0.583333	0.0152753	0.69	0.1253	-0.12	0.0964365
790	A								0.246667	0.281839	0.816667	0.140119	0.115	0.162635																0.18	0.0264575	0.845	0.346482	-0.48	0.315753
791	U								1.23	0.472864	0.18	0.0565685	1.26	0.565597																0.566667	0.0550757	0.005	0.0777817	1.96	0.654752
792	C								0.333333	0.130512	-999	-	0.025	0.26163																0.4	0.0707107	0.203333	0.177858	0.243333	0.12741
793	U								0.2	0.226495	0.35	0.0707107	1.49333	0.660101																0.26	0.069282	0.27	0.19799	2.11667	0.894781
794	A								0.836667	0.141892	0.586667	0.19218	0.173333	0.17673																0.646667	0.085049	0.53	0.212132	0.113333	0.090185
795	A								0.89	0.06245	0.61	0.145258	0.025	0.0636396																0.763333	0.0503322	0.57	0.132288	-0.1	0.127671
796	A								0.87	0.0818535	0.5	0.226274	0.005	0.0353553																0.646667	0.080829	0.573333	0.120139	-0.06	0.0264575
797	A								0.753333	0.247049	0.306667	0.248462	0.163333	0.128582																0.54	0.0655744	0.553333	0.0896289	0.0433333	0.128582
798	U								0.72	0.087178	-0.146667	0.176163	1.00667	0.15308																0.583333	0.0680686	0.24	0.296985	2.02667	0.806866
799	U								0.37	0.06245	-999	-	1.16333	0.300888																0.506667	0.0057735	0.04	0.06245	2.31	0.800687
800	C								-999	-	-999	-	-999	-																0.526667	0.0208167	0.075	0.148492	0.116667	0.083865
801	A								-999	-	-999	-	-999	-																0.16	0.0173205	-999	-	-999	-
802	G								-999	-	-999	-	-999	-																0.363333	0.132035	-999	-	-999	-
803	A								-999	-	-999	-	-999	-																0.573333	0.0404145	-999	-	-999	-
804	G								-999	-	-999	-	-999	-																0.456667	0.130512	-999	-	-999	-
805	C								-999	-	-999	-	-999	-																-999	-	-999	-	-999	-
806	U								-999	-	-999	-	-999	-																-999	-	-999	-	-999	-
807	U								-999	-	-999	-	-999	-																-999	-	-999	-	-999	-
808	U								-999	-	-999	-	-999	-																-999	-	-999	-	-999	-
809	U								-999	-	-999	-	-999	-																-999	-	-999	-	-999	-
810	U								-999	-	-999	-	-999	-																-999	-	-999	-	-999	-
811	U								-999	-	-999	-	-999	-																-999	-	-999	-	-999	-
812	G								-999	-	-999	-	-999	-																-999	-	-999	-	-999	-
813	G								-999	-	-999	-	-999	-																-999	-	-999	-	-999	-
814	A								-999	-	-999	-	-999	-																-999	-	-999	-	-999	-
815	A								-999	-	-999	-	-999	-																-999	-	-999	-	-999	-
816	U								-999	-	-999	-	-999	-																-999	-	-999	-	-999	-
817	A								-999	-	-999	-	-999	-																-999	-	-999	-	-999	-
818	U								-999	-	-999	-	-999	-																-999	-	-999	-	-999	-
819	U								-999	-	-999	-	-999	-																-999	-	-999	-	-999	-
820	U								-999	-	-999	-	-999	-																-999	-	-999	-	-999	-
821	A								-999	-	-999	-	-999	-																-999	-	-999	-	-999	-
822	U								-999	-	-999	-	-999	-																-999	-	-999	-	-999	-
823	U								-999	-	-999	-	-999	-																-999	-	-999	-	-999	-
824	U								-999	-	-999	-	-999	-																-999	-	-999	-	-999	-
825	U								-999	-	-999	-	-999	-																-999	-	-999	-	-999	-
826	C								-999	-	-999	-	-999	-																-999	-	-999	-	-999	-
827	C								-999	-	-999	-	-999	-																-999	-	-999	-	-999	-
828	A								-999	-	-999	-	-999	-																-999	-	-999	-	-999	-
829	U								-999	-	-999	-	-999	-																-999	-	-999	-	-999	-
830	A								-999	-	-999	-	-999	-																-999	-	-999	-	-999	-
831	G								-999	-	-999	-	-999	-																-999	-	-999	-	-999	-
832	A								-999	-	-999	-	-999	-																-999	-	-999	-	-999	-
833	U								-999	-	-999	-	-999	-																-999	-	-999	-	-999	-
834	A								-999	-	-999	-	-999	-																-999	-	-999	-	-999	-
835	U								-999	-	-999	-	-999	-																-999	-	-999	-	-999	-
836	A								-999	-	-999	-	-999	-																-999	-	-999	-	-999	-
837	A								-999	-	-999	-	-999	-																-999	-	-999	-	-999	-
838	U								-999	-	-999	-	-999	-																-999	-	-999	-	-999	-
839	U								-999	-	-999	-	-999	-																-999	-	-999	-	-999	-
840	C								-999	-	-999	-	-999	-																-999	-	-999	-	-999	-
841	U								-999	-	-999	-	-999	-																-999	-	-999	-	-999	-
842	U								-999	-	-999	-	-999	-																-999	-	-999	-	-999	-
843	U								-999	-	-999	-	-999	-																-999	-	-999	-	-999	-
844	C								-999	-	-999	-	-999	-																-999	-	-999	-	-999	-
845	A								-999	-	-999	-	-999	-																-999	-	-999	-	-999	-
846	A								-999	-	-999	-	-999	-																-999	-	-999	-	-999	-
847	A								-999	-	-999	-	-999	-																-999	-	-999	-	-999	-
848	U								-999	-	-999	-	-999	-																-999	-	-999	-	-999	-
849	A								-999	-	-999	-	-999	-																-999	-	-999	-	-999	-
850	A								-999	-	-999	-	-999	-																-999	-	-999	-	-999	-
851	A								-999	-	-999	-	-999	-																-999	-	-999	-	-999	-
852	U								-999	-	-999	-	-999	-																-999	-	-999	-	-999	-
853	U								-999	-	-999	-	-999	-																-999	-	-999	-	-999	-
854	C								-999	-	-999	-	-999	-																-999	-	-999	-	-999	-
855	C								-999	-	-999	-	-999	-																-999	-	-999	-	-999	-
856	U								-999	-	-999	-	-999	-																-999	-	-999	-	-999	-
857	U								-999	-	-999	-	-999	-																-999	-	-999	-	-999	-
858	A								-999	-	-999	-	-999	-																-999	-	-999	-	-999	-
859	G								-999	-	-999	-	-999	-																-999	-	-999	-	-999	-
860	A								-999	-	-999	-	-999	-																-999	-	-999	-	-999	-
861	A								-999	-	-999	-	-999	-																-999	-	-999	-	-999	-
862	A								-999	-	-999	-	-999	-																-999	-	-999	-	-999	-
863	A								-999	-	-999	-	-999	-																-999	-	-999	-	-999	-
864	C								-999	-	-999	-	-999	-																-999	-	-999	-	-999	-
865	A								-999	-	-999	-	-999	-																-999	-	-999	-	-999	-
866	A								-999	-	-999	-	-999	-																-999	-	-999	-	-999	-

## Sheet: S3 Table  
Table S3 . lncRNA-PAAN and 18S rRNA mapping data derived from experiements in cell lysate. Reactivity of lncRNA-PAAN and 18S rRNA derived from SHAPE and chemical mapping
lncRNA-PAAN mapping data										18S rRNA mapping data
Position	Base	SHAPE reactivity	SD	DMS reactivity	SD	CMCT reactivity	SD			Position	Base	SHAPE reactivity	SD	DMS reactivity	SD
1	G	-999	-	-999	-	-999	-			1	U	-999	-	-999	-
2	U	-999	-	-999	-	-999	-			2	A	-999	-	-999	-
3	C	-999	-	-999	-	-999	-			3	C	-999	-	-999	-
4	A	-999	-	-999	-	-999	-			4	C	-999	-	-999	-
5	C	-999	-	-999	-	-999	-			5	U	-999	-	-999	-
6	A	-999	-	-999	-	-999	-			6	G	-999	-	-999	-
7	A	-999	-	-999	-	-999	-			7	G	-999	-	-999	-
8	A	-999	-	-999	-	-999	-			8	U	-999	-	-999	-
9	G	-999	-	-999	-	-999	-			9	U	-999	-	-999	-
10	G	-999	-	-999	-	-999	-			10	G	-999	-	-999	-
11	U	-999	-	-999	-	-999	-			11	A	-999	-	-999	-
12	C	-999	-	-999	-	-999	-			12	U	-999	-	-999	-
13	A	-999	-	-999	-	-999	-			13	C	-999	-	-999	-
14	G	-999	-	-999	-	-999	-			14	C	-999	-	-999	-
15	G	-0.0133333	0.109697	-0.206667	0.297377	0.205	0.417193			15	U	-999	-	-999	-
16	G	-0.055	0.0919239	-0.05	0.240416	0.21	0.0793725			16	G	-999	-	-999	-
17	A	0.04	0.3005	0.133333	0.3139	-0.025	0.0777817			17	C	-999	-	-999	-
18	C	-0.0133333	0.356978	0.216667	0.142945	0.136667	0.090185			18	C	-0.05	0.0458258	-999	-
19	A	-0.0966667	0.306649	0.09	0.101489	-0.123333	0.205994			19	A	0.05	0.221133	-999	-
20	G	0.0366667	0.275379	0.05	0.122882	0.0133333	0.115036			20	G	-0.00666667	0.061101	-999	-
21	C	0.316667	0.151767	0.0433333	0.120139	0.0466667	0.0450925			21	U	0.815	0.233345	0.0266667	0.0208167
22	U	0.226667	0.148436	-0.05	0.19	0.466667	0.327159			22	A	-0.05	0.0458258	0.0466667	0.0251661
23	G	0.2	0.144222	0.0333333	0.0702377	-0.0833333	0.24379			23	G	0.09	0.153948	0.05	0.01
24	C	0.105	0.190919	0.733333	0.0763763	-0.0533333	0.347898			24	C	0.00333333	0.0351188	-0.48	0.505668
25	C	0.96	0.313209	0.906667	0.537246	0.16	0.244336			25	A	0.166667	0.110151	-0.346667	0.661236
26	A	0.696667	0.090185	-999	-	-0.125	0.0494975			26	U	-0.126667	0.106927	0.223333	0.187705
27	G	0.59	0.052915	-0.0266667	0.490034	0.193333	0.0776745			27	A	-0.0366667	0.061101	0.193333	0.222336
28	A	0.025	0.629325	0.685	0.247487	-0.08	0.0964365			28	U	0.113333	0.110604	-0.133333	0.107858
29	G	0.246667	0.106927	-0.116667	0.453468	0.17	0.09			29	G	-0.0766667	0.011547	0.0566667	0.046188
30	A	1.58333	0.466083	0.806667	0.546839	-0.07	0.04			30	C	-0.27	0.234307	0.23	0
31	A	0.833333	0.116762	0.69	0.515073	-0.0533333	0.125831			31	U	-0.21	0.101489	0.0566667	0.0550757
32	U	0.446667	0.150444	-0.04	0.49	2.35667	1.44604			32	U	2.37333	0.647868	0.0666667	0.046188
33	G	0.17	0.205183	0	0.240624	0.146667	0.296704			33	G	0.506667	0.215484	0.0333333	0.057735
34	A	0.44	0.0565685	0.413333	0.388887	-0.0633333	0.0450925			34	U	-0.00666667	0.0776745	0.04	0.0519615
35	A	0.113333	0.21362	0.32	0.174356	-0.256667	0.160104			35	C	0.07	0.115326	0.0433333	0.057735
36	G	0.116667	0.011547	-0.113333	0.450037	-0.00666667	0.115902			36	U	0.0933333	0.0907377	0.0566667	0.046188
37	C	1.30333	0.714306	0.593333	0.533791	0.21	0.336452			37	C	0.0666667	0.070946	-0.146667	0.119304
38	A	6.51	5.64612	999	-	0.05	0.227156			38	A	0.586667	0.117189	0.593333	0.427707
39	G	0.433333	0.085049	0.166667	0.356417	0.0566667	0.457857			39	A	0.36	0.156205	1.47333	0.567215
40	A	0.03	0.0984886	-999	-	-0.13	0.32909			40	A	-0.143333	0.0404145	0.11	0.115326
41	G	0.0966667	0.130128	-0.255	0.33234	-999	-			41	G	-0.116667	0.102144	0.0833333	0.0763763
42	G	0.0966667	0.20502	-0.05	0.240416	-999	-			42	A	0.506667	0.125033	2.10667	0.204287
43	G	0.005	0.00707107	-0.115	0.13435	-999	-			43	U	0.273333	0.0416333	0.0466667	0.0635085
44	C	0.106667	0.150444	-999	-	-999	-			44	U	0.356667	0.100664	0.0433333	0.057735
45	U	0.0433333	0.0763763	-0.265	0.318198	-0.0233333	0.261024			45	A	0.136667	0.120968	0.0666667	0.046188
46	G	0.06	0.245561	-0.0366667	0.117189	0.02	0.0707107			46	A	-0.1	0.0888819	0.02	0.0608276
47	U	-0.0966667	0.134288	-0.19	0.293087	-999	-			47	G	0.14	0.156205	0.05	0.0519615
48	G	-0.223333	0.187705	0.0333333	0.155671	-0.0633333	0.0702377			48	C	0.02	0.02	0.0566667	0.046188
49	G	0.0233333	0.0057735	0.456667	0.378726	-0.0933333	0.0929157			49	C	0.78	0.19799	0.05	0.0519615
50	G	0.193333	0.0208167	0.136	0.110604	-0.39	0.0707107			50	A	0.456667	0.228546	0.05	0.0519615
51	G	0.00333333	0.085049	0.125	0.162635	0.02	0.0707107			51	U	0.436667	0.254231	0.0433333	0.057735
52	U	-0.00666667	0.107858	0.253333	0.0665833	1.22667	0.482113			52	G	-0.00333333	0.0378594	0.0166667	0.0635085
53	G	-0.0266667	0.106927	0.04	0.186815	-0.0833333	0.197315			53	C	0.416667	0.102632	0.04	0.0519615
54	A	0.03	0.0556776	-0.0366667	0.0351188	0.0766667	0.0814453			54	A	0.00333333	0.0416333	0.0333333	0.057735
55	A	0.106667	0.070946	-0.146667	0.051316	-0.13	0.268701			55	U	-0.0733333	0.0472582	0.05	0.0519615
56	G	0.145	0.0212132	-0.04	0.372424	0.133333	0.0802081			56	G	-0.0733333	0.0472582	0.0333333	0.057735
57	G	0.136667	0.064291	-0.143333	0.448367	0.276667	0.215484			57	U	0.17	0.147309	0.0433333	0.057735
58	G	0.116667	0.0057735	-0.323333	0.0960902	0.123333	0.187705			58	C	-0.08	0.02	0.0833333	0.0404145
59	A	0.133333	0.119304	0.15	0.353553	0.203333	0.193477			59	U	0.08	0.0360555	0.05	0.0519615
60	C	0.153333	0.111505	0.38	0.364966	0.0133333	0.0251661			60	G	-999	-	0.05	0.0519615
61	U	1.61	1.12641	0.16	0.525738	0.833333	0.234592			61	A	0.373333	0.128582	0	0.069282
62	G	0.966667	0.159478	-0.11	0.21	0.58	0.401123			62	G	0.386667	0.168622	0.0333333	0.057735
63	C	0.566667	0.0404145	0.0633333	0.137961	0.2	0.176918			63	U	-0.0933333	0.011547	0.0466667	0.046188
64	C	0.375	0.176777	0.876667	0.330807	-0.156667	0.491664			64	A	-0.04	0.01	5.88667	1.17921
65	A	-999	-	0.573333	0.420278	-0.00666667	0.0737111			65	C	0.0266667	0.0450925	0.0233333	0.057735
66	G	0.13	0.0848528	0.445	0.0212132	0.0333333	0.0404145			66	G	0.53	0.0964365	-0.136667	0.133167
67	U	0.686667	0.377536	-0.045	0.374767	1.19	0.290517			67	C	0.193333	0.168622	-3.46333	1.24829
68	C	0.055	0.00707107	-0.02	0.36756	0.0466667	0.0351188			68	A	0.383333	0.119304	-0.0466667	0.0929157
69	U	1.07333	0.273008	-0.0166667	0.20108	1.14333	0.701593			69	C	-999	-	0.02	0.0608276
70	U	1.00667	0.289194	-0.0833333	0.350048	2.35	1.61948			70	G	0.143333	0.0757188	0.04	0.0519615
71	C	0.546667	0.0665833	0.34	0.03	0.143333	0.291947			71	G	0.83	0.105357	0.0333333	0.057735
72	U	1.12	0.538424	-999	-	1.3	0.269629			72	C	4.32333	0.447474	1.73667	0.505008
73	G	0.15	0.108167	0.225	0.431335	0	0.04			73	C	5.355	0.473762	2.95	0.880511
74	C	-0.14	0.155563	-0.173333	0.110151	0.16	0.20664			74	G	5.00333	0.654548	-999	-
75	C	0.18	0.26	0.243333	0.200083	0.00333333	0.0737111			75	G	1.04333	0.164418	0.0166667	0.0737111
76	A	0.0866667	0.165025	0.14	0.121244	0.00666667	0.0351188			76	U	-999	-	0.0433333	0.057735
77	C	0.115	0.473762	0.283333	0.471734	-0.04	0.0866025			77	A	0.243333	0.112398	0.696667	0.111505
78	U	0.926667	0.344287	0.04	0.0888819	1.04667	0.434665			78	C	0.0666667	0.147422	2.82667	0.567656
79	C	0.423333	0.064291	0.956667	0.786405	0.0133333	0.22301			79	A	0.63	0.0141421	4.08333	0.141539
80	C	0.516667	0.263502	1.04667	0.210792	0.0666667	0.151438			80	G	0.413333	0.12741	0.135	0.120208
81	U	0.783333	0.230072	-0.005	0.487904	4.02667	2.12486			81	U	0.376667	0.150444	0.01	0.07
82	U	-999	-	0.00666667	0.402161	4.40667	2.01699			82	G	0.226667	0.0814453	0.123333	0.107858
83	U	-999	-	-0.115	0.487904	4.10667	1.91364			83	A	0.106667	0.113725	2.13333	1.76435
84	U	1.08667	0.448144	0.0333333	0.31628	3.40333	1.7918			84	A	1.59333	0.612073	0.06	0.05
85	C	-999	-	0.483333	0.272091	-0.00666667	0.0814453			85	A	0.0766667	0.104083	0.0566667	0.0702377
86	G	0.07	0.069282	0.095	0.417193	0.0433333	0.15695			86	C	0.00666667	0.127017	0.0433333	0.051316
87	U	0.0866667	0.135031	-0.126667	0.061101	0.466667	0.335012			87	U	0.3	0.135277	0.0566667	0.0568624
88	G	-0.07	0.07	-0.0666667	0.085049	0	0.0360555			88	G	-0.00333333	0.0550757	0.0633333	0.0503322
89	G	-0.0433333	0.345302	-0.05	0.141421	0.165	0.445477			89	C	0.316667	0.112398	0.14	0.07
90	U	0.26	0.174356	-0.165	0.0636396	0.755	0.502046			90	G	-0.173333	0.12741	0.0733333	0.109697
91	C	0.196667	0.185023	-0.13	0.339411	0.02	0.0655744			91	A	0.123333	0.130512	0.02	0.06
92	C	0.0133333	0.15885	0.166667	0.011547	0.0733333	0.0404145			92	A	-0.13	0.052915	0.593333	0.0503322
93	U	0.183333	0.124231	0.0433333	0.0950438	0.55	0.248797			93	U	0.0533333	0.134288	0.035	0.162635
94	U	-0.0566667	0.19218	0.02	0.069282	0.466667	0.231157			94	G	-0.106667	0.0152753	0.05	0.0519615
95	C	-0.126667	0.0305505	-0.07	0.0793725	-0.0466667	0.205508			95	G	0.81	0.157162	0.14	0.122882
96	C	-0.103333	0.240901	0.116667	0.371663	0.02	0.04			96	C	0.616667	0.0472582	0.0433333	0.057735
97	C	-0.0366667	0.261024	0.0666667	0.10504	0.03	0.282135			97	U	0.613333	0.187705	0.0233333	0.057735
98	U	0.11	0.262869	-0.00333333	0.134288	0.293333	0.175594			98	C	0.196667	0.172143	0.05	0.0519615
99	U	-0.0933333	0.185831	0.0166667	0.0416333	0.893333	0.420991			99	A	0.08	0.242693	0.756667	0.0971253
100	C	0.03	0.0519615	0.0566667	0.107858	0.09	0.0953939			100	U	-0.09	0.0781025	0.0866667	0.0981495
101	A	-0.08	0.180831	0.213333	0.180093	0	0.0360555			101	U	0.27	0.145258	0.193333	0.150444
102	C	0.045	0.601041	0.313333	0.111505	0.0233333	0.0650641			102	A	1.42333	0.603352	0.8	0.12
103	U	0.075	0.0919239	0.125	0.0494975	-999	-			103	A	4.44667	0.375411	1.69333	0.152753
104	G	0.566667	0.12897	0.00333333	0.39879	0.146667	0.240069			104	A	0.173333	0.150444	0.0166667	0.0635085
105	C	0.373333	0.133167	0.186667	0.0929157	0.00333333	0.0208167			105	U	0.0466667	0.144684	0.0433333	0.057735
106	C	-0.07	0.280535	0.166667	0.237136	0.04	0.0360555			106	C	0.14	0.10583	0.183333	0.141539
107	U	0.03	0.160935	0.166667	0.205994	0.133333	0.237136			107	A	0.23	0.0984886	0.0666667	0.046188
108	U	0.123333	0.175024	-0.26	0.405832	0.07	0.435546			108	G	0.113333	0.107858	0.19	0.121244
109	C	0.09	0.169706	0.0166667	0.300888	0.01	0.0173205			109	U	0.0433333	0.0152753	0.293333	0.100167
110	C	0.19	0.247588	-0.0166667	0.251064	-0.0833333	0.165025			110	U	0.0366667	0.10116	-999	-
111	U	0.266667	0.226789	-0.06	0.158745	0.393333	0.210792			111	A	-0.0266667	0.0288675	1.09	0.423202
112	U	-0.0366667	0.442982	0.0166667	0.0057735	0.49	0.219317			112	U	0.333333	0.133167	0.0666667	0.046188
113	C	0.05	0.0866025	0.236667	0.262742	-0.313333	0.265393			113	G	0.263333	0.0152753	0.0266667	0.0152753
114	U	0.53	0.183303	-0.09	0.185203	0.923333	0.248261			114	G	1.715	0.72832	0.0666667	0.046188
115	C	0.06	0.08544	0.116667	0.0763763	0.01	0.0360555			115	U	0.536667	0.0737111	0.08	0.0754983
116	C	-0.0833333	0.0945163	0.37	0.130767	-0.00666667	0.083865			116	U	0.343333	0.011547	0.283333	0.249466
117	C	0.103333	0.155027	0.286667	0.142945	0.176667	0.155349			117	C	0.05	0.0173205	0.823333	0.150111
118	A	0.196667	0.200333	0.59	0.087178	-0.0333333	0.0472582			118	C	0.51	0.183848	15.7733	4.71992
119	G	0.236667	0.205994	-0.0266667	0.167432	0.233333	0.109697			119	U	0.11	0.199249	-999	-
120	A	0.39	0.238956	1.39	0.550273	-0.01	0.03			120	U	0.126667	0.215716	0.163333	0.143643
121	C	0.25	0.08544	1.08333	0.57709	0.185	0.190919			121	U	0.08	0.174356	0.173333	0.150111
122	A	0.693333	0.169214	1.01667	0.327159	0.04	0.0556776			122	G	0.0633333	0.162583	0.316667	0.176163
123	G	0.246667	0.0550757	0.045	0.0212132	0.256667	0.170098			123	G	0.08	0.173205	-0.00333333	0.0723418
124	A	0.0233333	0.175594	0.27	0.251197	-0.0166667	0.0404145			124	U	0.273333	0.150111	0.01	0.069282
125	C	0.0366667	0.0873689	0.26	0.0655744	0.01	0.02			125	C	0.136667	0.0208167	0.263333	0.160728
126	U	-0.06	0.131149	-0.00333333	0.110151	0.196667	0.165025			126	G	0.216667	0.0305505	0.01	0.069282
127	G	-0.263333	0.119304	-0.103333	0.057735	-0.0233333	0.085049			127	C	-0.09	0.121244	0.473333	0.323471
128	G	-0.123333	0.166533	-0.0966667	0.170978	-0.0266667	0.115036			128	U	0.00333333	0.011547	0.01	0.069282
129	G	0.0233333	0.0550757	-0.07	0.06245	0.15	0.165227			129	C	0.0466667	0.135769	-999	-
130	C	0.02	0.183303	0.283333	0.0152753	0.0366667	0.0602771			130	G	1.73	0.69347	0.36	0.225389
131	A	0.35	0.367696	0.606667	0.12897	-0.15	0.173205			131	C	1.71333	0.664028	2.06667	0.661614
132	U	1.25667	0.618574	0.18	0.202978	2.51667	1.48028			132	U	3.07	0.381838	0.183333	0.123423
133	C	0.213333	0.291433	0.536667	0.368963	-0.256667	0.499233			133	C	2.25667	0.74009	0.623333	0.0378594
134	C	0.385	0.289914	-999	-	-0.055	0.275772			134	C	4.70667	0.998866	1.88	0.21166
135	A	-999	-	0.546667	0.431316	-0.1	0.0888819			135	U	7.76333	1.19132	0.213333	0.15695
136	G	0.15	0.219317	-0.085	0.770746	-0.246667	0.297377			136	C	0.38	0.226274	0.756667	0.578302
137	U	0.736667	0.501431	-999	-	1.15667	0.307463			137	U	3.87	0.480312	0.22	0.10583
138	U	1.07	0.520481	-0.035	0.0353553	1.25	0.633167			138	C	0.483333	0.214554	3.32667	0.416813
139	C	0.19	0.219317	0.646667	0.362537	0.0233333	0.051316			139	C	0.0466667	0.111505	2.11333	0.141892
140	C	0.1	0.202237	0.32	0.420357	0.256667	0.240278			140	U	-0.0966667	0.0152753	0.0933333	0.0404145
141	A	0.02	0.35	0.766667	0.195533	-0.24	0.236432			141	A	4.21	1.68882	0.15	0.0264575
142	A	0.173333	0.342394	0.77	0.155242	0.01	0.0655744			142	C	1.42667	0.47543	4.26667	3.71658
143	U	1.53	0.49	0.316667	0.240901	2.18333	1.18795			143	U	-0.00666667	0.0057735	0.24	0.21
144	C	0.293333	0.260256	0.863333	0.320208	0.116667	0.151438			144	U	0.493333	0.135769	0.166667	0.144338
145	C	0.403333	0.359073	0.446667	0.435584	0.155	0.0919239			145	G	0.01	0.0264575	0.0233333	0.0665833
146	A	0.13	0.115326	0.933333	0.40612	-0.02	0.0458258			146	G	0.08	0.226053	0.17	0.112694
147	A	0.796667	0.090185	0.88	0.230651	0.00666667	0.262742			147	A	0.183333	0.0404145	0.0866667	0.080829
148	A	1.13	0.226053	0.933333	0.284312	0.07	0.170587			148	U	0.34	0.158745	0.2	0.112694
149	G	1.35333	0.205508	0.05	0.226274	0.18	0.21166			149	A	0.403333	0.15308	1.02667	0.231805
150	G	0.02	0.147986	-0.0966667	0.145717	-0.0166667	0.0585947			150	A	0.35	0.121655	0.0566667	0.155027
151	C	-0.13	0.1253	0.07	0.295127	0.00666667	0.051316			151	C	0.0533333	0.150444	0.0766667	0.25697
152	U	-0.113333	0.0650641	0.136667	0.115902	0.215	0.120208			152	U	0.453333	0.144684	0.0966667	0.170392
153	G	-0.00666667	0.0351188	-0.0766667	0.0950438	-0.01	0			153	G	0.0966667	0.266333	0.11	0.1
154	C	-0.206667	0.150111	0.103333	0.0550757	-0.14	0.247588			154	U	0.0666667	0.188237	0.0966667	0.170392
155	C	-0.166667	0.153731	-0.045	0.26163	0.0933333	0.148436			155	G	0.04	0.01	0.0333333	0.0585947
156	C	0.0466667	0.0814453	-999	-	0.163333	0.0896289			156	G	0.0333333	0.0907377	0.13	0.0424264
157	C	0.463333	0.0472582	-999	-	0.326667	0.165025			157	U	0.28	0.13	0.045	0.0777817
158	U	-0.015	0.176777	0.26	0.230651	1.86	1.17936			158	A	0.146667	0.124231	0.163333	0.0550757
159	U	0.876667	0.295691	0.21	0.181934	3.00667	1.60114			159	A	0.283333	0.0251661	0.065	0.0777817
160	U	1.66667	0.480555	0.0966667	0.136504	3.57667	1.64077			160	U	1.64333	0.629391	0.24	0.339411
161	G	0.67	0.08544	0.0733333	0.205994	0.36	0.20664			161	U	0.54	0.156205	-0.055	0.162635
162	A	0.206667	0.165025	-999	-	-0.02	0.01			162	C	0.276667	0.0814453	0.0533333	0.136137
163	C	0.11	0.32187	0.19	0.210713	-0.0566667	0.102632			163	U	0.0933333	0.0152753	0.0966667	0.170392
164	C	-0.0766667	0.0404145	0.14	0.202978	0.113333	0.170392			164	A	0.04	0.01	0.0533333	0.136137
165	A	0.0166667	0.0832666	0.29	0.390384	-0.0766667	0.208167			165	G	0.353333	0.117189	0.0966667	0.170392
166	G	0.123333	0.258908	0.176667	0.181475	-0.143333	0.300389			166	A	-0.00666667	0.0057735	0.04	0.242487
167	G	-0.16	0.190526	-0.0933333	0.0321455	0.0266667	0.0057735			167	G	0.216667	0.119304	0.0966667	0.170392
168	C	-0.0966667	0.0907377	-0.23	0.223383	-0.03	0.105357			168	C	0.04	0.01	-0.235	0.459619
169	C	0.0466667	0.137961	-0.0633333	0.424421	0.126667	0.272091			169	U	0.346667	0.106927	0	0.06245
170	C	0.005	0.00707107	-0.185	0.148492	0.08	0.169706			170	A	0.0733333	0.100664	0.0266667	0.0550757
171	A	1.22667	0.662747	2.07333	1.69889	0.316667	0.080829			171	A	0.04	0.01	0.0733333	0.215484
172	U	2.29	0.74	0.0366667	0.31628	1.03	0.574195			172	U	-0.0166667	0.0057735	0.07	0.052915
173	C	0.583333	0.0650641	0.17	0.0707107	-0.28	0.660076			173	A	0.35	0.117898	0.473333	0.206478
174	U	0.993333	0.600111	0.0766667	0.210792	1.6	0.90835			174	C	-0.0133333	0.011547	0.0566667	0.046188
175	U	0.413333	0.249065	0.0133333	0.211266	1.75	1.06057			175	A	0.04	0.01	0.153333	0.0251661
176	C	0.445	0.0353553	0.115	0.00707107	-0.113333	0.378726			176	U	0.08	0.0173205	-0.06	0.0866025
177	U	0.36	0.228692	0.116667	0.0251661	1.39667	0.846069			177	G	0.483333	0.142945	0.0166667	0.0635085
178	C	0.31	0.200749	-0.0866667	0.0737111	-0.06	0.0818535			178	C	0.08	0.0173205	1.39667	0.327159
179	C	0.0466667	0.0416333	-999	-	0.32	0.212132			179	C	-0.0133333	0.011547	1.18	0.259808
180	A	0.49	0.0458258	1.31667	0.75831	-0.0233333	0.0665833			180	G	-0.0266667	0.0305505	-0.06	0.0866025
181	C	0.516667	0.100167	0.67	0.0655744	0.00666667	0.185831			181	A	0.333333	0.135769	0.643333	0.311341
182	C	0.436667	0.064291	-999	-	0.0633333	0.0650641			182	C	0.293333	0.0986577	0.503333	0.090185
183	U	0.53	0.0264575	0.126667	0.322542	2.01667	1.08822			183	G	-999	-	-0.273333	0.159478
184	C	0.526667	0.0568624	0.306667	0.190875	0.18	0.392301			184	G	-0.00666667	0.0057735	-0.06	0.0866025
185	A	0.255	0.0777817	0.82	0.280535	0.0433333	0.0945163			185	G	0.0933333	0.115902	-0.0133333	0.0723418
186	C	0.513333	0.169214	0.823333	0.615982	0.206667	0.023094			186	C	0.0666667	0.011547	0.476667	0.130128
187	A	0.433333	0.136137	0.563333	0.104083	-0.146667	0.215484			187	G	-0.0333333	0.0152753	0.256667	0.225019
188	U	1.02333	0.829237	0.393333	0.253246	2.28333	0.98845			188	C	-0.00666667	0.0057735	0.0533333	0.170098
189	C	0.826667	0.323316	-999	-	0.35	0.19799			189	U	0.0366667	0.011547	0.0566667	0.164418
190	A	0.466667	0.12897	0	0	0.0166667	0.0305505			190	G	0.0166667	0.0057735	0.0533333	0.177858
191	G	0.543333	0.0305505	-999	-	0.163333	0.0450925			191	A	0.44	0.111355	1.98667	0.492375
192	A	0.376667	0.197315	0.37	0.622254	0.0733333	0.102144			192	C	-0.0266667	0.0057735	-0.02	0.0781025
193	C	0.0966667	0.217792	-0.035	0.0494975	0.0966667	0.0750555			193	C	0.0366667	0.011547	0.05	0.134536
194	A	0.533333	0.0763763	1.04333	0.606163	0.0166667	0.0404145			194	C	-0.0366667	0.0057735	0.0533333	0.170098
195	G	0.09	0.204206	0.273333	0.0737111	0.04	0.052915			195	C	0.163333	0.0152753	0.0566667	0.164418
196	C	0.00333333	0.0950438	0.01	0.043589	0.0166667	0.0251661			196	C	0.12	0.0360555	0.26	0.227156
197	C	0.123333	0.0650641	-0.00333333	0.057735	-0.0166667	0.0950438			197	U	0.883333	0.0776745	0.0633333	0.0493288
198	A	1.31333	0.228983	1.10333	0.228546	-999	-			198	U	6.52	2.23341	-0.0933333	0.0981495
199	A	0.893333	0.136504	0.873333	0.185023	-999	-			199	C	2.76	0.678823	1.10333	0.255799
200	U	0.63	0.09	-0.0133333	0.160416	4.37	2.11462			200	G	4.43333	0.287286	0.276667	0.110151
201	C	0.125	0.148492	0.66	0.181934	0.11	0.052915			201	C	8.44667	0.770216	1.15667	0.257358
202	G	0.12	0.0818535	-0.116667	0.238607	0.11	0.153948			202	G	0.49	0.183848	-0.0266667	0.0757188
203	G	-0.1	0.250599	-0.04	0.180278	0.02	0.0264575			203	G	-0.0266667	0.0057735	-0.0133333	0.0723418
204	C	0.04	0.0818535	0.0633333	0.162583	0.02	0.115326			204	G	0.0366667	0.011547	-999	-
205	U	0.0266667	0.155349	0.11	0.226053	0.0466667	0.291433			205	G	-0.0366667	0.0057735	0.323333	0.127017
206	G	0.196667	0.207926	-0.493333	0.138684	-0.48	0.169706			206	G	-0.00666667	0.0057735	0.08	0.32909
207	C	0.03	0.1	-0.0933333	0.218251	-0.0233333	0.0665833			207	G	0.186667	0.125033	-0.0266667	0.0757188
208	C	0.28	0.121244	-0.19	0.225389	0	0.087178			208	G	0.04	0.01	0.06	0.0519615
209	C	0.663333	0.011547	0.326667	0.175594	0.423333	0.231805			209	A	0.306667	0.0986577	0.96	0.208806
210	A	0.683333	0.126623	0.376667	0.144684	0.0133333	0.110604			210	U	0.123333	0.0737111	0.146667	0.33546
211	G	0.433333	0.136504	-0.13	0.383014	0.273333	0.146401			211	G	0.13	0.07	0.106667	0.110151
212	A	0.226667	0.0503322	0.55	0.087178	-0.0866667	0.145717			212	C	0.04	0.01	0.09	0.034641
213	C	0.37	0.0888819	0.123333	0.413078	-0.09	0.0424264			213	G	15.42	1.68573	0.296667	0.140119
214	C	0.216667	0.0152753	-0.4	0.230651	0.37	0.069282			214	U	0.61	0.130767	0.09	0.034641
215	U	4.17	2.13719	0.106667	0.115036	3.08	2.50701			215	G	0.256667	0.0305505	0.0266667	0.0635085
216	C	0.615	0.360971	0.2	0.0282843	-0.85	1.31981			216	C	0.0966667	0.0929157	-0.0133333	0.0814453
217	G	0.913333	0.368556	0.293333	0.111505	1.11	0.774403			217	A	0.296667	0.100664	2.29	0.457384
218	A	1.05667	0.575702	0.803333	0.273191	0.106667	0.0896289			218	U	0.26	0.10583	-0.153333	0.107858
219	A	0.94	0.401123	0.52	0.08544	-0.0266667	0.0907377			219	U	0.533333	0.119304	0.055	0.205061
220	A	0.84	0.170587	0.526667	0.155027	0.0933333	0.100664			220	U	0.19	0.0964365	0.09	0.034641
221	C	0.81	0.540278	0.195	0.275772	0.03	0.0173205			221	A	0.243333	0.0251661	0.06	0.0754983
222	C	-0.0433333	0.171561	0.183333	0.20502	0.00333333	0.0208167			222	U	0.29	0.0916515	-0.386667	0.178979
223	U	0.26	0.294449	-0.633333	0.248261	1.4	0.28688			223	C	0.25	0.0264575	-999	-
224	C	0.025	0.473762	0.743333	0.594082	0.155	0.00707107			224	A	2.13	0.632376	0.723333	0.142244
225	A	0.863333	0.115902	0.57	0.23516	-0.00666667	0.0404145			225	G	1.12667	0.306649	11.6233	3.37198
226	G	1.21	0.555608	-0.0266667	0.305505	0.546667	0.228108			226	A	2.50333	0.25697	1.01667	0.160728
227	U	0.83	0.07	0.203333	0.523864	5.20667	0.748086			227	U	4.53667	0.535942	-4.63333	1.43183
228	A	0.936667	0.023094	0.966667	0.196554	0.01	0.0458258			228	C	-999	-	7.17667	1.98236
229	A	0.493333	0.0750555	0.836667	0.292973	-0.0466667	0.0351188			229	A	0.396667	0.0723418	0.626667	0.119304
230	C	0.0766667	0.057735	0.436667	0.337095	0.0633333	0.0960902			230	A	0.00666667	0.0057735	0.52	0.10583
231	C	0.22	0.282843	0.673333	0.113725	0.0466667	0.0635085			231	A	0.356667	0.112398	0.45	0.0781025
232	U	0.43	0.052915	0.13	0.338674	4.41333	0.570731			232	A	0.00666667	0.0057735	0.16	0.108167
233	A	0.733333	0.051316	0.563333	0.366924	0.0666667	0.070946			233	C	0.203333	0.0737111	0.0266667	0.0635085
234	G	0.85	0.177764	0.0266667	0.0416333	0.426667	0.1861			234	C	0.0133333	0.011547	0.0333333	0.0585947
235	A	-999	-	0.496667	0.0929157	-0.0133333	0.0568624			235	A	0.0666667	0.011547	-999	-
236	A	0.846667	0.173877	0.356667	0.161658	0	0.052915			236	A	0.83	0.06245	0.88	0.182483
237	G	-0.00333333	0.0763763	-0.0966667	0.0986577	0.106667	0.080829			237	C	1.35667	0.119304	0.916667	0.198578
238	G	0.103333	0.152753	0.0866667	0.185562	0.116667	0.119304			238	C	0.163333	0.0763763	0.04	0.134536
239	A	0.3	0.01	0.4	0.157162	0.0233333	0.102144			239	C	0.123333	0.0152753	0.146667	0.0251661
240	A	0.506667	0.135769	0.536667	0.090185	-0.00333333	0.0635085			240	G	0.05	0.01	0.0566667	0.0450925
241	A	2.72667	1.04548	-999	-	0.0166667	0.130512			241	G	0.15	0.07	0.146667	0.0251661
242	U	0.5	0.104403	-0.01	0.121244	2.33	0.113137			242	U	0.71	0.20664	-0.0766667	0.085049
243	G	0.15	0.181934	-0.11	0.19975	0.06	0.121244			243	C	2.06	0.230651	0.806667	0.141892
244	G	0.113333	0.161658	-0.0233333	0.0723418	0.0333333	0.064291			244	A	4.64	0.427551	1.25333	0.310054
245	A	0.0433333	0.0208167	0.446667	0.196554	0.0733333	0.0321455			245	G	0.353333	0.18037	-0.0533333	0.0907377
246	C	0.0266667	0.15308	0.1	0.043589	-0.04	0.0707107			246	C	-0.01	0	0.0533333	0.0503322
247	C	0.413333	0.0152753	0.11	0.0953939	0.0366667	0.0208167			247	C	0.0366667	0.0351188	-0.0833333	0.295014
248	U	0.436667	0.120968	-0.0366667	0.0321455	1.145	0.176777			248	C	0.116667	0.011547	-0.246667	0.176163
249	U	0.153333	0.0971253	-0.126667	0.0723418	1.58	0.480833			249	C	-0.0266667	0.0057735	0.116667	0.342685
250	G	0.0566667	0.228983	-0.05	0.150997	0.09	0.0141421			250	U	0.363333	0.15308	0.4	0.0565685
251	G	0.22	0.0141421	0.0733333	0.12897	0.065	0.0777817			251	C	-0.06	0	0.275	0.289914
252	C	0.246667	0.080829	0.34	0.353695	-0.005	0.00707107			252	U	1.14333	0.262742	0.055	0.106066
253	A	0.203333	0.20306	0.623333	0.265016	-0.035	0.0636396			253	C	0.203333	0.134288	0.14	0.226274
254	A	0.173333	0.110151	0.64	0.0173205	-0.0766667	0.0057735			254	C	-0.0866667	0.0351188	0.015	0.0494975
255	A	-0.0133333	0.100664	0.713333	0.242143	-0.29	0.395095			255	G	0.02	0.034641	0.105	0.0353553
256	C	0.14	0.173494	0.06	0.325269	-0.0566667	0.109697			256	G	-0.116667	0.262742	0.765	0.304056
257	G	0.21	0.157162	-0.246667	0.254231	0.0633333	0.0305505			257	C	0.5	0.226274	0.93	0.0848528
258	U	0.3	0.0565685	0.0333333	0.234592	0.81	0.0793725			258	C	0.31	0.108167	0.755	0.162635
259	G	1.32	0.343948	-0.156667	0.177858	0	0.156205			259	C	0.0433333	0.023094	1	0.325269
260	U	0.206667	0.023094	-0.0433333	0.15308	1.05	0.250599			260	C	3.53667	0.223681	1.1	0.480833
261	G	0.03	0.163707	-0.203333	0.118462	0.195	0.00707107			261	G	0.783333	0.136504	0.055	0.0212132
262	U	0.483333	0.0950438	-0.08	0.113137	0.843333	0.43501			262	G	0.666667	0.046188	0.055	0.176777
263	C	-0.16	0.0556776	0.68	0.226053	0.12	0.230651			263	C	-999	-	0.18	0.240416
264	A	-0.03	0.164621	0.84	0.302655	-0.04	0.122882			264	C	0.0366667	0.0351188	0.535	0.120208
265	G	-0.156667	0.0416333	0.0166667	0.0378594	0.00666667	0.0757188			265	G	-0.11	0.03	-999	-
266	G	-0.396667	0.165025	0.133333	0.0757188	-0.00333333	0.0832666			266	G	0.0566667	0.0680686	0.04	0.0141421
267	A	-0.32	0.242693	0.286667	0.367469	0.0133333	0.136504			267	G	0.113333	0.0404145	0.045	0.106066
268	G	-0.313333	0.120554	0.166667	0.225462	-0.286667	0.241109			268	G	0.0366667	0.0351188	0.05	0.0282843
269	A	-0.563333	0.251462	0.0633333	0.249867	-0.183333	0.21362			269	G	0.0466667	0.10116	0.23	0.311127
270	G	-0.15	0.155242	0.05	0.168226	-0.02	0.0964365			270	G	-0.0666667	0.0152753	0.24	0.141421
271	G	-0.46	0	0.31	0.229129	-0.246667	0.0776745			271	C	4.19333	0.40501	0.845	0.403051
272	A	-0.346667	0.115036	0.373333	0.414769	-0.343333	0.195533			272	G	0.0366667	0.0351188	0.13	0.0989949
273	U	0.203333	0.370045	-0.116667	0.0152753	0.836667	0.168622			273	G	0.05	0.01	0.115	0.120208
274	G	0.0666667	0.046188	-0.29	0.282843	0.316667	0.305669			274	G	0.7	0.165227	0.025	0.0353553
275	A	0.45	0.155242	0.59	0.164621	0.00666667	0.0416333			275	C	0.916667	0.17673	0.035	0.0919239
276	C	0.336667	0.340783	0.13	0.127279	0.0533333	0.260832			276	G	-0.0666667	0.0152753	0.055	0.0353553
277	U	0.636667	0.320208	-0.156667	0.167432	0.04	0.0707107			277	C	-0.06	0	0.09	0.509117
278	U	-0.26	0.113137	0.00333333	0.238607	0.365	0.459619			278	C	0.17	0.01	0.255	0.33234
279	G	0.17	0.151327	0.0133333	0.353459	-0.2	0.0141421			279	G	0.193333	0.0986577	0.16	0.0141421
280	G	-999	-	0.24	0.410731	-0.085	0.0777817			280	G	-0.04	0.034641	0.17	0.155563
281	A	0.09	0.165227	0.31	0.147986	0.015	0.148492			281	C	1.31667	0.352184	0.12	0.0141421
282	G	0.04	0.19	-0.0933333	0.0680686	0.07	0.131149			282	G	2.62	1.12654	0.085	0.0353553
283	G	0.03	0.212132	-0.14	0.210713	-0.01	0.141421			283	G	3.22333	0.638148	0.19	0.0989949
284	U	0.24	0.196977	-0.286667	0.460579	0.623333	0.288848			284	C	3.92333	0.638148	2.28	1.32936
285	G	0.0666667	0.17673	0.4	0.0282843	-999	-			285	U	4.42	0.72111	-0.14	0.226274
286	U	0.0733333	0.085049	-0.09	0.0173205	1.18333	0.248462			286	U	3.16333	0.38553	-0.015	0.176777
287	C	0.156667	0.195021	0.123333	0.16563	0.03	0.034641			287	U	1.35	0.1	-0.115	0.0494975
288	C	0.143333	0.0404145	0.365	0.0494975	0.035	0.0212132			288	G	0.756667	0.12741	0.25	0.240416
289	A	-0.386667	0.431895	0.9	0.0888819	0.0266667	0.128582			289	G	0.09	0.01	0.145	0.26163
290	C	-999	-	0.616667	0.120554	0.0833333	0.064291			290	U	0.0766667	0.011547	-0.185	0.388909
291	C	1.15	0.185203	-999	-	0.2	0.226274			291	G	0.0866667	0.011547	-0.17	0.113137
292	G	1.00667	0.375278	-0.0466667	0.128582	0.293333	0.128582			292	A	0.396667	0.147422	-0.13	0.155563
293	U	0.296667	0.238607	-0.25	0.122882	2.96667	0.996711			293	C	0.503333	0.0416333	0.805	0.459619
294	G	0.443333	0.219393	-0.13	0.151327	0.283333	0.277369			294	U	-999	-	0.095	0.247487
295	U	0.56	0.0818535	-0.07	0.117898	1.50667	0.466512			295	C	0.14	0.0793725	0.14	0.0424264
296	U	0.08	0.445084	0.03	0.034641	2.08667	0.0737111			296	U	0.286667	0.0208167	-0.165	0.318198
297	U	0.116667	0.306159	0.0366667	0.208407	2.22333	0.392726			297	A	0.08	0.07	0.82	0.240416
298	C	0.603333	0.107858	-0.0366667	0.265769	-0.09	0.291376			298	G	0.0866667	0.0585947	-0.035	0.0636396
299	U	0.426667	0.0776745	0.146667	0.352184	1.89333	0.428291			299	A	0.0933333	0.0378594	0.125	0.00707107
300	U	0.203333	0.0152753	-0.0166667	0.0907377	3.07667	0.587991			300	U	0.0933333	0.0472582	-0.04	0.0565685
301	A	0.236667	0.0550757	0.453333	0.150111	0.08	0.130767			301	A	0.21	0.130767	0.13	0.169706
302	C	0.343333	0.061101	0.296667	0.155027	0.07	0.181934			302	A	0.463333	0.0416333	-0.28	0.0989949
303	U	0.516667	0.142244	-0.0633333	0.051316	1.51	0.278747			303	C	0.2	0.0264575	-0.195	0.770746
304	G	0.74	0.375899	0.0133333	0.20502	0.546667	0.140475			304	C	-0.0233333	0.0057735	0.205	0.0212132
305	A	0.48	0.236432	0.836667	0.179536	0.0766667	0.230072			305	U	0.913333	0.147422	0.09	0.226274
306	A	0.326667	0.0757188	0.643333	0.104083	0.0733333	0.202073			306	C	3.4	0.243311	0.99	0.311127
307	G	-999	-	-0.00333333	0.011547	0.183333	0.22723			307	G	1.43	0.337787	0.025	0.233345
308	A	0.276667	0.185023	0.253333	0.0702377	-0.0266667	0.170392			308	G	0.73	0.0953939	0.15	0.0848528
309	U	-999	-	-0.13	0.108167	0.923333	0.142945			309	G	0.576667	0.0404145	-0.03	0.0424264
310	G	0.215	0.0777817	0.0533333	0.251064	0.23	0.265141			310	C	-0.0966667	0.0665833	0.635	0.106066
311	U	0.113333	0.231157	0.0233333	0.0907377	1.40667	0.276466			311	C	0.11	0.07	0.765	0.304056
312	C	0.29	0.151327	-999	-	0.513333	0.22301			312	G	0.216667	0.137961	0.115	0.0353553
313	U	0.94	0.23516	0.213333	0.242143	2.63667	0.544549			313	A	0.26	0.156205	0.815	0.516188
314	A	1.66333	0.743326	0.5	0.395095	0.0166667	0.215019			314	U	-0.0166667	0.011547	-0.105	0.162635
315	A	0.923333	0.335012	0.77	0.0888819	0.0333333	0.239653			315	C	-0.135	0.00707107	-0.345	0.289914
316	A	0.62	0.330454	0.706667	0.138684	-0.0133333	0.283608			316	G	-999	-	-0.135	0.13435
317	A	0.423333	0.120968	0.59	0.0264575	0.1	0.173205			317	C	-999	-	0.325	0.13435
318	G	0.24	0.108167	0.00333333	0.191398	0.226667	0.15885			318	A	3.87	0.32187	0.94	0.410122
319	U	0.243333	0.446019	0.07	0.230651	1.32333	0.10116			319	C	1.49	0.108167	0.83	0.212132
320	C	-999	-	0.326667	0.141892	0.29	0.117898			320	G	0.763333	0.0680686	0.325	0.289914
321	A	1.57333	0.0776745	0.683333	0.217332	-0.00666667	0.255408			321	C	0.553333	0.153731	0.83	0.410122
322	A	1.11333	0.362261	0.593333	0.0351188	0.01	0.301993			322	C	-0.0466667	0.0305505	0.695	0.275772
323	U	0.326667	0.162583	0.146667	0.0723418	2.15	0.36756			323	C	0.09	0.01	0.72	0.0707107
324	U	0.0266667	0.0945163	0.0733333	0.136137	1.67	0.544426			324	C	-0.0166667	0.011547	3.255	1.44957
325	G	-0.11	0.072111	-0.02	0.0173205	0.206667	0.160104			325	C	0.303333	0.155671	2.94	1.75362
326	G	-0.256667	0.0650641	0.0266667	0.0208167	0.0766667	0.221886			326	C	3.38	0.278747	1.91	0.523259
327	G	0.15	0.19975	0.0833333	0.145717	-0.11	0.216564			327	G	0.75	0.0424264	-0.305	0.106066
328	G	0.236667	0.0702377	0.166667	0.148436	-0.395	0.388909			328	U	2.96333	0.787485	-0.11	0.480833
329	U	0.313333	0.119304	-0.00666667	0.0503322	0.613333	0.204042			329	G	0.0933333	0.0057735	-0.16	0.254558
330	C	0.34	0.13	0.636667	0.0737111	-0.186667	0.388115			330	G	0.04	0.01	0.925	0.601041
331	A	0.223333	0.0960902	0.316667	0.303535	0.0833333	0.23029			331	C	0.09	0.01	0.17	0.0707107
332	A	-0.01	0.0818535	0.206667	0.126623	0.1	0.202237			332	G	-0.0733333	0.0057735	-0.005	0.289914
333	G	-0.135	0.0919239	-0.106667	0.261024	0.233333	0.155027			333	G	0.5	0.0519615	-0.055	0.643467
334	G	0.143333	0.092376	0.03	0.0173205	0.15	0.158745			334	C	0.16	0.0173205	0.225	0.0212132
335	A	0.29	0.0264575	0.473333	0.136137	-0.0133333	0.126623			335	G	0.0266667	0.0057735	0.09	0.127279
336	A	0.243333	0.111505	0.456667	0.0305505	0.05	0.182483			336	A	0.6	0.112694	-0.835	0.544472
337	C	0.956667	0.141539	0.99	0.0916515	0.223333	0.245425			337	C	-0.0866667	0.011547	-0.595	0.502046
338	A	1.11667	0.303535	0.89	0.04	0.0166667	0.211266			338	G	-3.69	2.1109	-0.29	0.353553
339	A	0.39	0.10583	0.833333	0.248261	0.15	0.137477			339	A	-0.0866667	0.011547	0.725	0.0777817
340	G	0.0933333	0.0896289	0.00333333	0.0305505	0.213333	0.112398			340	C	-0.0866667	0.011547	1.225	0.346482
341	C	0.06	0.176918	0.443333	0.115036	0.0566667	0.195021			341	C	-1.58667	0.494402	0.24	0.282843
342	C	-0.186667	0.0305505	0.563333	0.070946	0.0433333	0.284312			342	C	-0.12	0.141421	0.255	0.190919
343	U	0.35	0.28931	0.0166667	0.140119	1.31	0.520481			343	A	-0.26	0.113137	0.025	0.106066
344	C	0.67	0.226053	0.51	0.13	0.16	0.310966			344	U	-0.13	0.424264	0.055	0.0494975
345	U	0.593333	0.0550757	0.126667	0.172143	3.02	0.813572			345	U	0.12	0.141421	0.13	0.141421
346	A	0.376667	0.355715	1.17333	0.178979	0.05	0.0360555			346	C	0.25	0.0565685	0.93	0.226274
347	C	0.213333	0.275923	0.13	0.250599	-0.0233333	0.245425			347	G	0.11	0.127279	0.055	0.0494975
348	U	0.2	0.186815	-0.113333	0.151767	1.77667	0.277909			348	A	-0.125	0.13435	0.875	0.148492
349	C	0.633333	0.324705	0.49	0.285832	0.243333	0.251462			349	A	-0.14	0.141421	0.185	0.106066
350	A	0.22	0.164621	0.516667	0.140119	0.0333333	0.214554			350	C	-0.185	0.190919	0.255	0.0636396
351	C	0.356667	0.0757188	0.693333	0.300222	0.1	0.222711			351	G	-999	-	0.1	0.169706
352	A	0.263333	0.280416	0.31	0.141421	0.0366667	0.184481			352	U	0.005	0.304056	0.21	0.39598
353	U	0.25	0.043589	0.133333	0.219393	1.50667	0.289367			353	C	0.065	0.0777817	-0.04	0.0282843
354	G	0.00666667	0.0416333	0.17	0.215174	0.456667	0.228108			354	U	0.185	0.0919239	0.235	0.190919
355	C	0.72	0.177764	0.466667	0.250067	0.126667	0.145717			355	G	0.58	0.0424264	-0.05	0.424264
356	A	0.486667	0.245017	0.383333	0.273008	0.0633333	0.1823			356	C	0.23	0.155563	0.545	0.120208
357	U	0.236667	0.270247	-0.00333333	0.0665833	1.49667	0.283784			357	C	0.07	0.0707107	-0.385	0.827315
358	G	-0.163333	0.215484	-0.03	0.0519615	0.11	0.166433			358	C	-0.05	0.39598	0.33	0.155563
359	U	0.31	0.127279	0.035	0.106066	0.346667	0.085049			359	U	13.28	1.32936	0.275	0.0919239
360	G	-0.0666667	0.403774	0.185	0.304056	-0.0533333	0.396779			360	A	9	1.58392	0.97	0.282843
361	G	0	0.311127	-0.0433333	0.0404145	-0.0333333	0.325781			361	U	4.685	1.08187	-0.04	0.183848
362	G	-0.66	0.381838	0.035	0.162635	-999	-			362	C	0.66	0.141421	0.125	0.417193
363	C	-0.0366667	0.462313	-999	-	-0.21	0.579828			363	A	0.21	0.0141421	0.15	0.0424264
364	A	0.123333	0.532009	0.61	0.0360555	-0.105	0.0636396			364	A	-0.145	0.53033	-0.07	0.0424264
365	A	4.415	0.403051	0.743333	0.120968	-0.01	0.276225			365	C	0.05	0.0989949	0.1	0.212132
366	A	0.723333	0.470567	0.656667	0.113725	0.166667	0.207445			366	U	0.63	0.19799	0.265	0.318198
367	U	0.746667	0.368556	0	0.141774	2.67	0.648151			367	U	0.695	0.247487	-0.09	0.381838
368	G	0.44	0.0360555	0.253333	0.291605	0.713333	0.335609			368	U	0.815	0.205061	-0.125	0.304056
369	A	0.786667	0.255799	0.91	0.131149	-0.03	0.268514			369	C	0.273333	0.104083	0.955	0.0212132
370	A	0.493333	0.080829	0.86	0.134536	0.01	0.173494			370	G	0.266667	0.104083	-0.005	0.304056
371	G	0.0533333	0.160728	0.0433333	0.107858	0.213333	0.085049			371	A	0.283333	0.11547	-0.025	0.289914
372	U	0.223333	0.267644	0.0333333	0.0351188	1.42333	0.386825			372	U	0.22	0.101489	-0.01	0.367696
373	C	0.893333	0.162583	0.42	0.0519615	0.05	0.0953939			373	G	0.216667	0.102632	-0.075	0.219203
374	A	0.323333	0.151438	0.796667	0.0929157	0.06	0.200749			374	G	0.33	0.1	0.11	0.438406
375	C	1.50667	0.414045	1.23333	0.299388	0.38	0.151327			375	U	0.11	0.10583	-0.01	0.0989949
376	A	0.593333	0.211266	0.886667	0.085049	0.0733333	0.248462			376	A	-0.02	0.10583	0	0.0424264
377	G	1.90667	0.736569	0.0133333	0.193477	0.423333	0.220076			377	G	0.236667	0.110151	-0.025	0.0212132
378	A	0.316667	0.0378594	0.82	0.10583	0.03	0.243311			378	U	0.28	0.10583	-0.185	0.33234
379	A	-0.01	0.0866025	0.49	0.0916515	0.0566667	0.177858			379	C	0.18	0.112694	-0.24	0.39598
380	C	0.546667	0.279702	0.746667	0.0503322	0.386667	0.110151			380	G	-999	-	1.29	0.438406
381	A	1.35	0.362905	0.87	0.0781025	0.03	0.225389			381	C	0.29	0.112694	0.14	0.19799
382	A	3.53667	1.70459	1.09333	0.266333	0.116667	0.185831			382	C	0.273333	0.110151	-0.11	0.212132
383	A	1.15	0.121655	0.683333	0.475114	-0.525	0.0353553			383	G	-0.21	0.10583	-0.095	0.247487
384	U	1.23	0.330454	0.0666667	0.22942	5.63667	2.196			384	U	0.186667	0.107858	0.125	0.148492
385	A	0.443333	0.109697	0.98	0.175784	0.133333	0.0568624			385	G	-0.1	0.034641	0.165	0.00707107
386	A	0.0466667	0.112398	1.55667	0.309892	-0.0833333	0.0251661			386	C	0.106667	0.107858	0.17	0.268701
387	C	0.103333	0.20232	0.17	0.08544	0.0366667	0.133167			387	C	-0.0266667	0.023094	0.05	0.226274
388	C	0.453333	0.1861	0.1	0.417971	0.09	0.20664			388	U	-0.0733333	0.011547	0.1	0.141774
389	U	0.466667	0.085049	0.146667	0.136504	3.09333	1.25369			389	A	0.266667	0.102632	0.29	0.105357
390	A	0.09	0.115326	0.583333	0.0568624	0.103333	0.085049			390	C	0.246667	0.118462	0.493333	0.162583
391	C	0.05	0.145258	0.546667	0.0251661	0.06	0.0888819			391	C	0.166667	0.102632	0.603333	0.137961
392	C	0.3	0.269072	0.416667	0.0305505	0.0566667	0.0737111			392	A	0.563333	0.152753	-0.0266667	0.023094
393	C	0.226667	0.335609	0.196667	0.282902	0.106667	0.0960902			393	U	3.96333	0.64291	0.136667	0.217332
394	U	0.0933333	0.206478	-0.05	0.043589	1.33667	0.33126			394	G	0.00333333	0.0057735	0.49	0.180831
395	G	0.00333333	0.085049	0.0866667	0.237557	0.166667	0.162583			395	G	0.24	0.112694	-0.04	0.034641
396	C	0.286667	0.0503322	0.02	0.0556776	0.266667	0.122202			396	U	0.0966667	0.375411	0.0166667	0.124231
397	A	0.213333	0.138684	0.1	0.0264575	0.186667	0.0351188			397	G	0.176667	0.100167	-0.156667	0.0404145
398	U	0.226667	0.166233	-0.03	0.0282843	0.976667	0.372335			398	A	0.3	0.157162	1.12333	0.20502
399	C	0.186667	0.115036	0.556667	0.275379	0.22	0.160935			399	C	0.673333	0.152753	-999	-
400	C	0.0933333	0.130512	0.24	0.134536	0.306667	0.051316			400	C	0.0133333	0.128582	1.72333	0.978485
401	A	-0.01	0.03	0.03	0.01	0.256667	0.0503322			401	A	0.28	0.121655	0.36	0.167033
402	G	-0.0633333	0.0757188	-0.0866667	0.0750555	0.1	0.087178			402	C	0.373333	0.100664	-0.106667	0.0288675
403	G	-0.0766667	0.057735	0.0266667	0.185023	0.04	0.052915			403	G	-0.0833333	0.011547	0.143333	0.205994
404	C	0.0566667	0.15308	0.1	0.183303	0.1	0.052915			404	G	-0.0766667	0.023094	0.386667	0.051316
405	A	0.1	0.190788	0.14	0.117898	0.116667	0.0208167			405	G	0.25	0.121655	0.263333	0.0404145
406	C	0.136667	0.194251	0.166667	0.124231	0.163333	0.085049			406	U	0.413333	0.110151	0.406667	0.051316
407	G	0.226667	0.123423	-0.04	0.112694	0.16	0.137477			407	G	0.183333	0.152753	-0.0233333	0.223681
408	G	0.195	0.0212132	-0.105	0.106066	0.143333	0.12897			408	A	0.166667	0.11547	0.613333	0.176163
409	A	0.166667	0.0503322	0.643333	0.273191	-0.0166667	0.392726			409	C	0.386667	0.11547	0.486667	0.145717
410	G	0.9	0.301164	0.07	0.130767	0.34	0.155242			410	G	0.246667	0.11547	0.2	0.0781025
411	U	1.05	0.325115	0.05	0.101489	4.02667	1.425			411	G	0.203333	0.118462	0.0333333	0.0378594
412	C	1.04667	0.400042	0.473333	0.22301	0.115	0.0636396			412	G	0.216667	0.20502	0.113333	0.111505
413	C	0.11	0.087178	0.193333	0.125831	0.155	0.0212132			413	G	-0.00333333	0.107858	0.266667	0.145717
414	A	-0.116667	0.335609	0.19	0.0264575	0.196667	0.145717			414	A	0.26	0.144222	0.446667	0.171561
415	G	-0.176667	0.335609	-0.03	0.0141421	0.376667	0.0503322			415	A	0.286667	0.125033	0.63	0.225167
416	G	0.113333	0.429224	0.42	0.141421	0.103333	0.309892			416	U	0.18	0.101489	0.0833333	0.12741
417	G	-999	-	0.095	0.162635	0.153333	0.192959			417	C	0.39	0.144222	3.12333	0.703586
418	A	0.676667	0.0896289	1.16333	0.375278	0.0933333	0.115902			418	A	0.0966667	0.11547	0.996667	0.185562
419	C	0.28	0.19799	1.03	0.780833	0.296667	0.217332			419	G	-0.0766667	0.011547	-0.00333333	0.208407
420	A	0.323333	0.0702377	1.11333	0.906661	-0.163333	0.181475			420	G	0.126667	0.125033	0.14	0.130767
421	C	0.05	0.160935	0.62	0.337787	-0.0633333	0.265769			421	G	0.48	0.132288	0.0966667	0.0907377
422	C	0.41	0.227156	-999	-	0.113333	0.283608			422	U	0.08	0.121655	-0.25	0.259808
423	C	0.156667	0.22745	1.29667	0.535288	-0.00666667	0.225462			423	U	0.103333	0.118462	0.126667	0.0750555
424	C	0.13	0.165227	-999	-	-0.01	0.1			424	C	0.353333	0.128582	0.143333	0.150111
425	C	0.323333	0.273008	-999	-	0.06	0.19799			425	G	0.173333	0.118462	-0.0366667	0.118462
426	U	0.303333	0.269506	-0.0433333	0.218251	1.07333	0.085049			426	A	0.326667	0.128582	0.673333	0.118462
427	G	0.33	0.17	0.106667	0.0585947	-0.00333333	0.22745			427	U	0.516667	0.11547	0	0.0866025
428	C	0.393333	0.265016	0.233333	0.118462	0.095	0.0212132			428	U	0.0133333	0.128582	-0.246667	0.106927
429	U	0.556667	0.061101	0.143333	0.0321455	1.05667	0.105987			429	C	0.26	0.121655	-0.17	0.42
430	G	0.38	0.115326	0.06	0.0964365	0.11	0.17088			430	C	0.22	0.121655	0.256667	0.158219
431	C	0.206667	0.143643	0.0933333	0.105987	-0.03	0.191572			431	G	0.286667	0.100167	0.24	0.209523
432	U	0.106667	0.051316	0.0666667	0.113725	0.903333	0.0929157			432	G	0.256667	0.125033	0.0166667	0.023094
433	G	0.02	0.0360555	0.206667	0.161967	0.0966667	0.107858			433	A	0.45	0.132288	0.156667	0.158219
434	C	0.116667	0.0251661	0.206667	0.0763763	0.00666667	0.0737111			434	G	0.293333	0.128582	0.0266667	0.011547
435	C	0.24	0.072111	0.0933333	0.0981495	0.0633333	0.162583			435	A	0.376667	0.136137	0.336667	0.158219
436	U	0.57	0.127279	0.176667	0.085049	2.63	1.67699			436	G	0.206667	0.125033	0.0466667	0.124231
437	A	1.37333	0.400541	0.853333	0.0907377	0.00333333	0.270247			437	G	0.196667	0.11547	0.113333	0.111505
438	A	1.21	0.175214	0.796667	0.156312	0.0566667	0.254034			438	G	-0.0766667	0.215484	0.22	0.0141421
439	G	0.65	0.0818535	0.0633333	0.151767	0.55	0.181934			439	A	0.143333	0.128582	0.03	0.0173205
440	A	0.716667	0.145717	0.416667	0.247857	0.06	0.314325			440	G	0.23	0.121655	0.276667	0.185562
441	G	0.316667	0.080829	0.0633333	0.120139	0.43	0.280535			441	C	0.323333	0.118462	0.133333	0.218251
442	A	0.766667	0.0665833	0.976667	0.0945163	-0.00666667	0.326241			442	C	0.18	0.132288	0.276667	0.185562
443	A	1.08	0.149332	1.01667	0.0503322	0.01	0.31241			443	U	0.413333	0.140119	0.08	0.262869
444	A	0.726667	0.310054	0.503333	0.155349	0.0433333	0.215716			444	G	0.496667	0.136137	0.27	0.141774
445	G	0.07	0.0360555	-0.0333333	0.130512	0.163333	0.110604			445	A	0.41	0.132288	1.06667	0.293655
446	U	0.0533333	0.137961	-0.00333333	0.145717	0.906667	0.168028			446	G	0.266667	0.125033	0.146667	0.217332
447	G	-0.253333	0.187705	-0.0433333	0.0896289	0.0666667	0.051316			447	A	0.25	0.121655	0.343333	0.162583
448	G	-0.17	0.132288	0.156667	0.125033	-0.173333	0.275923			448	A	0.233333	0.225462	0.666667	0.171561
449	C	0.113333	0.0152753	0.466667	0.170392	-0.393333	0.474271			449	A	0.21	0.132288	0.453333	0.247857
450	C	0.183333	0.254231	0.75	0.398873	0.0433333	0.080829			450	C	0.4	0.121655	0.403333	0.149778
451	C	0.813333	0.115036	1.23333	0.345302	0.25	0.306431			451	G	0.0866667	0.125033	0.26	0.121244
452	A	0.946667	0.147422	0.773333	0.135031	0.0766667	0.228108			452	G	0.44	0.1	0	0.0519615
453	A	0.84	0.0781025	0.59	0.122882	0.163333	0.283078			453	C	0.333333	0.289194	-0.146667	0.011547
454	G	0.666667	0.0650641	0.0733333	0.159478	0.316667	0.261024			454	U	-0.0266667	0.104083	-0.333333	0.283078
455	A	0.62	0.28931	0.556667	0.149778	0.0966667	0.237557			455	A	0.07	0.10583	-0.0233333	0.134288
456	A	0.05	0.147309	0.346667	0.179258	0.12	0.183303			456	C	0.15	0.121655	-0.03	0.213776
457	G	0.0633333	0.102144	0.113333	0.145029	-0.00333333	0.332616			457	C	0.22	0.121655	0.206667	0.115902
458	C	0.02	0.113137	0.316667	0.208407	0.103333	0.105987			458	A	0.696667	0.136137	0.656667	0.105987
459	A	0.466667	0.300389	0.663333	0.218251	0.13	0.13			459	C	0.04	0.0173205	0.246667	0.158219
460	C	0.05	0.493254	0.0933333	0.100664	0.07	0.0953939			460	A	0.253333	0.128582	3.06667	0.459601
461	U	-0.216667	0.242143	-0.0966667	0.0832666	-999	-			461	U	0.266667	0.251661	0.116667	0.134288
462	G	0.0933333	0.135769	-0.0366667	0.0550757	0.15	0.0141421			462	C	0.203333	0.140119	0.2	0.11
463	G	0.196667	0.0585947	0.156667	0.1823	0.156667	0.196554			463	C	0.01	0.034641	0.416667	0.158219
464	C	0.206667	0.0152753	0.846667	0.414287	0.15	0.193132			464	A	0.296667	0.11547	0.553333	0.10504
465	C	0.106667	0.0152753	1.11333	0.402534	0.15	0.21			465	A	1.05	0.44441	2.83333	0.978485
466	C	-999	-	0.34	0.294449	0.306667	0.225462			466	G	0.72	0.2	-0.303333	0.115902
467	G	0.0766667	0.222785	-0.0166667	0.0763763	0.266667	0.161967			467	G	0.01	0.034641	0.186667	0.208407
468	G	0.03	0.0458258	-0.02	0.043589	0.235	0.0212132			468	A	-999	-	0.24	0.130767
469	U	-0.08	0.043589	-0.0333333	0.046188	0.91	0.180831			469	A	0.596667	0.148436	1.28667	0.47648
470	G	-0.25	0.439659	-0.02	0.034641	0.0233333	0.215948			470	G	0.0766667	0.125033	-0.996667	0.10504
471	C	0.01	0.0282843	-0.0266667	0.0602771	-0.143333	0.45742			471	G	0.27	0.0989949	-0.24	0.167033
472	C	0	0.113137	-0.0966667	0.205508	0.113333	0.0550757			472	C	0.316667	0.125033	-0.536667	0.118462
473	U	2.24667	0.78143	0.14	0.0458258	0.0733333	0.0802081			473	A	0.473333	0.140119	-0.41	0.360971
474	G	0.236667	0.150444	0.29	0.141774	-0.395	0.572756			474	G	0.333333	0.100167	-0.13	0.0519615
475	C	0.366667	0.240069	1.17333	0.244404	-0.355	0.176777			475	C	0.186667	0.190088	0.3	0.180831
476	U	4.15333	1.44362	0.11	0.13	3.13	0.417253			476	A	0.263333	0.128582	0.266667	0.134288
477	G	0.31	0.163707	-0.19	0.134536	0.22	0.121244			477	G	0.316667	0.136137	-0.0833333	0.0635085
478	A	0.16	0.138924	-999	-	-0.0733333	0.58046			478	G	0.37	0.23388	-0.136667	0.011547
479	U	-0.35	0.06	-0.343333	0.430155	0.823333	0.179536			479	C	0.15	0.132288	-0.123333	0.124231
480	G	0.05	0.043589	-0.07	0.117898	-0.233333	0.542801			480	G	-999	-	0.05	0.213776
481	C	0.06	0.147309	0.553333	0.150444	-0.01	0.23388			481	C	0.216667	0.125033	-0.253333	0.134288
482	C	-0.225	0.106066	0.196667	0.198578	0.133333	0.0862168			482	G	-0.0166667	0.046188	-29.9567	0.817945
483	A	0.263333	0.24173	0.166667	0.266896	0.126667	0.153731			483	C	0.213333	0.110151	-0.54	0.21
484	G	-999	-	0.0133333	0.133167	0.156667	0.0763763			484	A	0.863333	0.225462	0.796667	0.145717
485	G	0.27	0.355949	0.0466667	0.240069	0.313333	0.448144			485	A	0.373333	0.140119	0.256667	0.158219
486	A	-0.0933333	0.183394	0.236667	0.283608	0.0966667	0.125033			486	A	0.303333	0.140119	0.136667	0.124231
487	G	-999	-	-0.57	0.183848	0.345	0.233345			487	U	0.223333	0.128582	0.02	0.0173205
488	C	0.29	0.0781025	-999	-	-0.213333	0.211266			488	U	-0.0733333	0.023094	-0.0266667	0.344287
489	C	0.17	0.227156	-999	-	-999	-			489	A	0.233333	0.166233	0.336667	0.134288
490	C	0.29	0.0360555	-999	-	-0.455	0.33234			490	C	0.386667	0.136137	0.25	0.219317
491	U	-0.00666667	0.238607	0	0.0424264	3.08667	0.525389			491	C	0.243333	0.128582	0.256667	0.106927
492	C	0.193333	0.28006	0.276667	0.20306	0.04	0.383145			492	C	0.3	0.144222	0.45	0.23388
493	U	0.25	0.398873	0.276667	0.641275	-999	-			493	A	0.16	0.132288	0.22	0.130767
494	G	0.45	0.367151	0.4	0.298161	-0.045	0.388909			494	C	0.31	0.132288	0.353333	0.149778
495	C	0.74	0.168226	0.0666667	0.120968	-0.02	0.183848			495	U	0.373333	0.128582	0.0766667	0.0665833
496	U	0.346667	0.223681	0.215	0.13435	3.05	2.19151			496	C	0.286667	0.107858	0.273333	0.137961
497	A	-0.06	0.288271	0.89	0.32187	0.0733333	0.145717			497	C	0.216667	0.136137	0.173333	0.0907377
498	C	0.103333	0.411987	0.19	0.0556776	-0.0766667	0.162891			498	C	0.316667	0.136137	0.18	0.130767
499	U	0.2	0.308058	0.04	0.130767	1.88333	0.921376			499	G	0.333333	0.100664	-0.15	0.0173205
500	G	0.683333	0.238607	0.0666667	0.0814453	0.466667	0.16773			500	A	0.21	0.144222	2.16333	0.601027
501	C	0.42	0.520481	0.603333	0.100167	-0.0266667	0.251064			501	C	1.15	0.278388	0.41	0.113578
502	C	-0.0833333	0.132035	0.106667	0.0763763	0.0466667	0.172143			502	C	0.286667	0.107858	0.53	0.113578
503	U	0.206667	0.173877	0.103333	0.0665833	0.886667	0.590028			503	C	1.35667	0.568888	1.78667	0.766442
504	G	0.0466667	0.292973	0.0366667	0.107858	0.266667	0.115902			504	G	0.316667	0.161658	-0.67	1.18697
505	A	0.726667	0.190875	0.803333	0.0321455	0.07	0.174356			505	G	-999	-	-2.18333	2.16472
506	C	0.303333	0.135031	0.416667	0.37314	0.246667	0.312143			506	G	0.116667	0.136137	-2.83	1.5883
507	A	0.11	0.364966	0.453333	0.185023	0.166667	0.070946			507	G	0.08	0.121655	0.01	0.113578
508	C	0.92	0.355106	0.733333	0.197569	0.16	0.151327			508	A	0.4	0.17088	0.113333	0.118462
509	A	0.306667	0.221886	0.683333	0.123423	-0.135	0.0212132			509	G	0.11	0.132288	-4.59	2.59154
510	A	-0.0866667	0.080829	0.593333	0.144684	0.07	0.103923			510	G	0.233333	0.140119	-0.153333	0.20232
511	G	0.22	0.08544	0.406667	0.170392	-0.04	0.18735			511	U	0.606667	0.235867	-0.03	0.0173205
512	C	0.09	0.169706	0.28	0.183848	0.153333	0.0503322			512	A	0.16	0.0565685	0.11	0.141774
513	A	0.04	0.113578	-0.0533333	0.085049	0.103333	0.0776745			513	G	-0.0566667	0.011547	-0.14	0.3245
514	U	0.313333	0.0568624	0.236667	0.198578	0.893333	0.176163			514	U	-0.02	0.0173205	-0.2	0.113578
515	C	0.176667	0.0832666	-0.0533333	0.150111	-0.173333	0.0404145			515	G	0.1	0.141421	0.103333	0.266896
516	C	-0.283333	0.475114	-0.03	0.255147	-0.833333	0.0416333			516	A	-0.0333333	0.0750555	0.876667	0.145717
517	U	-0.0466667	0.211266	0.0366667	0.301717	-999	-			517	C	0.103333	0.0288675	1.00333	0.398037
518	G	0.09	0.217945	-0.123333	0.393107	0.103333	0.236925			518	G	0.216667	0.136137	0.176667	0.134288
519	C	0.095	0.0353553	-0.213333	0.355715	-999	-			519	A	0.536667	0.100664	0.32	0.141774
520	G	1.16667	0.277369	0.29	0.0989949	0.325	0.00707107			520	A	0.383333	0.128582	-0.07	0.034641
521	C	0.29	0.182483	-0.16	0.286182	0.34	0.034641			521	A	0.05	0.034641	-0.123333	0.134288
522	U	0.06	0.153948	-0.116667	0.28006	0.376667	0.145717			522	A	0.0133333	0.011547	0.14	0.153948
523	U	0.00333333	0.0503322	0.0733333	0.0680686	0.553333	0.1823			523	A	-0.173333	0.175594	0.343333	0.259294
524	C	-0.015	0.275772	0.065	0.0777817	0.06	0.0282843			524	U	0.0266667	0.092376	-0.0666667	0.011547
525	C	0.085	0.190919	-0.08	0.4996	0.26	0.069282			525	A	0.0333333	0.166233	0.196667	0.217332
526	C	1.06	0.438634	1.285	0.671751	0.103333	0.0550757			526	A	-0.0466667	0.0288675	0.206667	0.134288
527	C	0.0766667	0.225906	0.195	0.275772	-0.133333	0.159478			527	C	-0.0566667	0.011547	-0.136667	0.0057735
528	C	0.24	0.537401	-999	-	-0.2	0.0282843			528	A	0.0933333	0.0288675	-0.0666667	0.011547
529	U	0.22	0.27074	0.105	0.360624	1.74667	0.542801			529	A	-0.0833333	0.175594	0.403333	0.12741
530	C	0.186667	0.162583	-0.0533333	0.238607	0.055	0.0777817			530	U	0.256667	0.107858	-0.0666667	0.023094
531	C	0.133333	0.0416333	0.146667	0.267644	-0.0466667	0.105987			531	A	-0.2	0.17088	4.01667	1.8188
532	C	0.12	0.0360555	0.46	0.195192	0.113333	0.180093			532	C	-0.0133333	0.136137	0.235	0.0353553
533	A	0.11	0.158745	0.21	0.230651	0.22	0.147309			533	A	-0.163333	0.175594	0.553333	0.162583
534	G	0.355	0.106066	0.28	0	0.213333	0.162583			534	G	0.153333	0.080829	-0.0733333	0.0288675
535	G	0.686667	0.64361	0.085	0.459619	0.3	0.20664			535	G	0.06	0	0.303333	0.214554
536	C	0.296667	0.301386	-999	-	0.0566667	0.0404145			536	A	0.153333	0.080829	0.37	0.240624
537	C	-0.04	0.0707107	0.0633333	0.064291	-0.0266667	0.023094			537	C	-999	-	-0.26	0.108167
538	C	0.163333	0.184481	0.163333	0.0152753	-0.005	0.0636396			538	U	2.66667	0.382797	-0.16	0.034641
539	U	-0.0533333	0.15695	-0.0266667	0.046188	1.11333	0.366652			539	C	1.42667	0.705715	-0.00666667	0.127017
540	C	-0.08	0.296985	0.276667	0.196554	-0.725	0.403051			540	U	2.64	0.246374	-0.69	0.37027
541	C	0.04	0.226053	-0.43	0.0565685	-0.49	0.0458258			541	U	5.14333	1.02105	0.23	0.325269
542	C	-0.015	0.403051	-0.11	0.0989949	0.13	0.0264575			542	U	3.26667	0.483873	-0.833333	0.10504
543	C	0.9	1.03015	0.19	0.0707107	0.303333	0.0723418			543	C	3.87667	0.517816	2.37	0.353695
544	G	1.00333	1.19488	-0.14	0.155563	0.45	0.207846			544	G	1.49667	0.654319	-0.33	0.130767
545	A	0.766667	0.347755	0.68	0.564004	0.16	0.0953939			545	A	1.08667	0.416333	1.07667	0.277549
546	A	0.63	0.425323	0.6	0.485386	0.16	0.155885			546	G	0.603333	0.118462	0.2	0.130767
547	A	0.586667	0.201329	0.603333	0.11547	0.186667	0.170392			547	G	2.54667	0.500833	0.336667	0.145717
548	G	0.125	0.0494975	0.0166667	0.0832666	0.103333	0.0723418			548	C	0.513333	0.128582	-999	-
549	C	-0.29	0.503885	0.09	0.1249	-0.00333333	0.0152753			549	C	-0.14	0.121655	-999	-
550	G	0.04	0.260576	0.113333	0.298719	0.1	0.0608276			550	C	0.0733333	0.128582	0.39	0.153948
551	U	0.015	0.106066	0.113333	0.276466	0.0966667	0.220303			551	U	0.28	0.132288	0.26	0.130767
552	G	-0.085	0.0494975	-0.0233333	0.0305505	-0.07	0.0608276			552	G	0.38	0.144222	0.05	0.0173205
553	G	1.28667	1.07258	-0.17	0.175784	-0.185	0.360624			553	U	1.28	0.393954	0.1	0.0888819
554	G	3.71667	3.36727	-0.366667	0.241109	0.126667	0.0305505			554	A	1.83667	0.450037	1.06	0.21
555	C	1.28667	1.47127	0.09	0.272213	-0.0766667	0.0665833			555	A	4.48667	1.12451	1.53	0.386911
556	C	-999	-	-0.035	0.148492	0.04	0.0173205			556	U	0.336667	0.148436	0.00333333	0.0057735
557	A	-0.213333	0.404516	0.725	0.106066	-0.186667	0.361156			557	U	0.3	0.157162	0.12	0.10583
558	C	0.03	0.06245	0.64	0.22	0.345	0.00707107			558	G	-0.176667	0.166233	-0.04	0.034641
559	A	0.72	0.826559	0.055	0.33234	0.283333	0.288675			559	G	0.0733333	0.128582	-0.0366667	0.011547
560	G	-0.085	0.120208	-0.0666667	0.148436	0.0166667	0.369504			560	A	-0.0333333	0.148436	0.226667	0.185023
561	G	0.12	0.200749	-0.00333333	0.384231	0.05	0.121244			561	A	0.39	0.141421	0.1	0.199249
562	U	-999	-	-0.61	0.268514	-999	-			562	U	0.356667	0.136137	0.08	0.0424264
563	A	-999	-	-0.1	0.311127	0.005	0.00707107			563	G	-0.393333	0.175594	0.353333	0.149778
564	C	0.536667	0.535008	-0.0433333	0.295014	0.113333	0.135769			564	A	0.286667	0.107858	1.20667	0.459601
565	C	-0.0733333	0.22745	0.06	0.183576	0.24	0.01			565	G	0.293333	0.118462	0.36	0.141774
566	A	0.095	0.162635	0.996667	0.440606	0.446667	0.023094			566	U	1.64333	0.289194	-0.1	0.0173205
567	C	1.7	0.581292	0.436667	0.376342	0.193333	0.159478			567	C	0.293333	0.118462	0.673333	0.106927
568	U	0.593333	0.261024	0.15	0.305123	1.08	0.407063			568	C	0.393333	0.355012	79.6967	10.2341
569	C	0.233333	0.228108	0.113333	0.0650641	-0.143333	0.144684			569	A	0.0166667	0.136137	0.29	0.113137
570	C	0.06	0.122882	-0.0166667	0.419682	0.05	0.01			570	C	-999	-	-999	-
571	C	0.0566667	0.110604	0.326667	0.477528	0.183333	0.0550757			571	U	0.12	0.034641	-1.05	0.113578
572	U	0.136667	0.0862168	0.403333	0.100167	1.33667	0.118462			572	U	0.02	0.034641	-0.143333	0.011547
573	A	0.393333	0.394631	0.66	0.731847	0.186667	0.118462			573	U	0.136667	0.0404145	0.0566667	0.115902
574	U	1.06	0.396863	0.12	0.232594	1.75333	0.288675			574	A	0.393333	0.046188	-999	-
575	G	1.07333	0.321921	0.146667	0.0251661	0.196667	0.0493288			575	A	0.306667	0.023094	0.59	0.313209
576	C	0.126667	0.136504	0.04	0.32909	0.04	0.034641			576	A	0.116667	0.023094	-0.0766667	0.0057735
577	C	0.0266667	0.0208167	0.445	0.26163	0.0633333	0.0550757			577	U	0.206667	0.023094	0.26	0.130767
578	A	0.0333333	0.0635085	0.29	0.225167	0.2	0.121244			578	C	-0.246667	0.11547	1.14	0.37027
579	C	0.0633333	0.0550757	0.24	0.313209	0.0966667	0.10116			579	C	-0.0533333	0.023094	0.753333	0.162583
580	U	0.173333	0.174738	0.0266667	0.23029	0.793333	0.0152753			580	U	-0.0533333	0.023094	-0.126667	0.111505
581	G	0.313333	0.223681	0.406667	0.0288675	0.0833333	0.132791			581	U	0.03	0.034641	-0.11	0.0173205
582	A	0.22	0.147309	0.116667	0.187172	0.01	0.043589			582	U	-999	-	-1.37333	0.266896
583	G	0.26	0.170587	-0.0166667	0.376076	0	0.01			583	A	0.966667	0.251661	14.27	0.984226
584	C	-0.09	0.0707107	-0.305	0.275772	0.43	0.0282843			584	A	0.493333	0.140119	-0.0333333	0.0750555
585	C	1.28	0.703633	-0.105	0.289914	-0.015	0.00707107			585	C	0.0566667	0.057735	0.345	0.289914
586	C	0.0266667	0.135031	0.3	0.424264	0.05	0.208087			586	G	-0.0633333	0.046188	0.0133333	0.0057735
587	C	0.236667	0.418609	2.72	3.54247	-0.215	0.0353553			587	A	0.173333	0.011547	1.44333	0.364737
588	A	0	0.325269	1.25	0.68	0.16	0.207846			588	G	0.736667	0.125033	-0.0433333	0.115902
589	C	0.16	0.135277	0.615	0.360624	0.643333	0.0472582			589	G	0.1	0.144222	-0.16	0.0173205
590	A	0.126667	0.219621	-999	-	0.323333	0.210792			590	A	0.16	0.132288	0.56	0.210713
591	U	1.26667	0.812917	0.19	0.21	1.68	1.23843			591	U	0.783333	0.152753	0.0733333	0.118462
592	U	0.83	0.32187	-0.0766667	0.168028	2.29667	0.534072			592	C	0.783333	0.152753	0.42	0.105357
593	U	0.756667	0.289885	-0.06	0.0565685	2.23	0.372424			593	C	0.296667	0.136137	3.64667	0.42595
594	C	0.163333	0.260832	0.82	0.512152	0.13	0.311929			594	A	0.36	0.144222	0.26	0.130767
595	C	0.03	0.05	0.29	0.0141421	0.0833333	0.0321455			595	U	0.12	0.144222	0.22	0.108167
596	C	0.0333333	0.0550757	0.44	0.0458258	0.16	0.190526			596	U	0.04	0.132288	0.306667	0.134288
597	A	0.275	0.0777817	0.57	0.034641	0.0933333	0.0723418			597	G	0.446667	0.11547	0.26	0.130767
598	U	0.946667	0.191398	0.03	0.05	1.67	0.407063			598	G	-0.2	0.185203	-0.06	0.226053
599	C	0.286667	0.226789	0.21	0.112694	0.08	0.0173205			599	A	0.45	0.353553	0.02	0.0173205
600	C	0.336667	0.326548	-999	-	-0.125	0.0212132			600	G	0.203333	0.267644	0.00333333	0.0057735
601	C	1.05667	0.37314	-0.15	0.642573	-0.08	0.355106			601	G	0.15	0.17088	0.26	0.130767
602	C	0.226667	0.260832	0.24	0.164621	-0.19	0.0141421			602	G	2.27333	0.483873	0.206667	0.109697
603	C	0.275	0.0494975	0.526667	0.0550757	-0.0466667	0.12741			603	C	0.0133333	0.128582	3.16	0.504678
604	A	-0.125	0.219203	0.39	0.169706	-0.123333	0.378197			604	A	0.08	0.230651	0.33	0.105357
605	A	0.423333	0.115036	0.42	0.0989949	-0.233333	0.0305505			605	A	0.376667	0.161658	-999	-
606	G	0.583333	0.0585947	0.11	0.25632	0.23	0			606	G	1.02	0.132288	-0.16	0.01
607	C	0.133333	0.296873	0.536667	0.408207	0.0666667	0.15885			607	U	2.92	0.52915	0	0.121244
608	C	-0.0666667	0.261024	0.226667	0.197569	0.09	0.121244			608	C	0.0866667	0.235867	-0.08	0
609	A	0.256667	0.12741	0.323333	0.351046	0.0633333	0.0404145			609	U	0.00666667	0.092376	-0.166667	0.011547
610	C	0.2	0.0608276	1.03333	0.655464	0.0133333	0.167432			610	G	0.36	0.132288	0	0.121244
611	U	0.716667	0.145717	0.24	0.06	1.57667	0.135769			611	G	0.513333	0.11547	-0.106667	0.023094
612	C	0.426667	0.187705	0.126667	0.0602771	0.1	0			612	U	0.36	0.157162	-0.0133333	0.011547
613	C	0.14	0.105357	0.22	0.183848	0.00666667	0.0493288			613	G	0.303333	0.118462	-0.133333	0.266896
614	C	0.103333	0.136137	0.773333	0.400666	-0.153333	0.141539			614	C	0.286667	0.136137	2.57	0.504678
615	A	0.626667	0.0757188	0.26	0.511762	0.18	0.069282			615	C	0.0866667	0.235867	0.4	0.180831
616	C	0.1	0.141421	0.226667	0.3188	0.146667	0.0208167			616	A	0.423333	0.152753	0.39	0.121244
617	C	0.413333	0.0832666	0.413333	0.15308	0.18	0.138564			617	G	0.213333	0.166233	-0.106667	0.023094
618	A	0.33	0.0793725	0.3	0.424382	0.0766667	0.0404145			618	C	0.443333	0.100167	-0.0133333	0.011547
619	G	0.215	0.190919	-0.085	0.120208	0.0666667	0.127017			619	A	-999	-	0.29	0.130767
620	C	0.183333	0.1861	0.32	0	-0.04	0			620	G	0.173333	0.118462	0.0166667	0.011547
621	C	0.0166667	0.135031	0.455	0.26163	0.0633333	0.239653			621	C	0.213333	0.166233	0.286667	0.134288
622	C	-0.0333333	0.0907377	0.46	0.311127	0.0633333	0.170392			622	C	0.27	0.121655	0.15	0.23516
623	C	0.09	0.169706	3.03	4.30429	0.19	0.0781025			623	G	0.553333	0.152753	0.0866667	0.115902
624	A	0.883333	0.398037	0.82	0.325269	0.0366667	0.187705			624	C	0.52	0.2	0.363333	0.137961
625	G	2.29333	1.67381	-0.07	0.0141421	0.343333	0.357957			625	G	0.173333	0.118462	0.00666667	0.378462
626	A	2.93333	1.42114	0.015	0.00707107	0.773333	0.236714			626	G	-0.126667	0.0288675	0.206667	0.124231
627	G	-999	-	0.105	0.176777	1.74667	0.0814453			627	U	0.193333	0.110151	0.2	0.121244
628	C	-0.465	0.190919	0.8	0.339411	-0.5	0.0141421			628	A	2.18667	0.740023	1.26667	0.326241
629	U	-0.32	0.0707107	-0.313333	0.236714	0.926667	0.167432			629	A	-0.01	0.0141421	0.356667	0.115902
630	U	1.08333	0.646942	-0.123333	0.643143	-999	-			630	U	0.4	0.144222	0.0266667	0.0288675
631	U	1.17	0.385876	0.33	0.31241	1.6	0.277128			631	U	0.433333	0.110151	-0.11	0.21
632	C	1.82	0.820244	0.32	0.19799	0.0233333	0.167432			632	C	0.14	0.10583	0.253333	0.106927
633	C	0.343333	0.110604	-999	-	-0.1	0.0264575			633	C	0.01	0.0141421	0.0866667	0.109697
634	U	0	0.1	0.29	0.572364	2.61333	0.0757188			634	A	0.106667	0.0057735	0.32	0.200749
635	A	1.05	0.05	0.963333	0.175024	0.213333	0.132791			635	G	0.396667	0.175594	0	0.180831
636	C	0.9	0.28931	0.7	0.185203	0.323333	0.0750555			636	C	0.173333	0.118462	0.25	0.0173205
637	A	0.35	0.19975	0.136667	0.215716	0.16	0.0173205			637	U	0.173333	0.118462	-0.176667	0.245832
638	U	1.15	0.202237	-0.0166667	0.35019	2.23	0.02			638	C	0.17	0.132288	0.0566667	0.105987
639	U	0.76	0.0519615	0.06	0.336006	2.87667	0.0986577			639	C	0.126667	0.161658	0.09	0.141774
640	U	1.14333	0.110151	0.34	0.0141421	2.80333	0.741912			640	A	0.326667	0.148436	0.253333	0.106927
641	A	1.02	0.157162	0.763333	0.100167	0.0333333	0.239653			641	A	0.333333	0.241109	0.303333	0.149778
642	U	1.81333	0.840496	0.155	0.0777817	2.41	0.0360555			642	U	0.213333	0.100664	-0.0966667	0.297714
643	G	1.75333	0.670099	-0.0933333	0.219621	0.33	0.0519615			643	A	0.37	0.141421	-0.33	0.155563
644	A	-999	-	0.403333	0.0702377	0.08	0.034641			644	G	0.26	0.112694	-0.315	0.33234
645	U	0.45	0.1	0.27	0.149332	1.24667	0.0723418			645	C	0.443333	0.100167	-0.14	0.127279
646	U	0.31	0.132288	-0.09	0.39	1.57333	0.0416333			646	G	0.44	0.10583	-0.155	0.120208
647	U	0.44	0.19	0.106667	0.0602771	1.37	0.199249			647	U	0.81	0.185203	-0.07	0.268701
648	G	0.356667	0.156312	0.23	0.138924	0.52	0.0781025			648	A	0.153333	0.273008	-0.11	0.155563
649	U	0.373333	0.176163	-0.07	0.0565685	1.66333	0.0585947			649	U	0.48	0.17088	-0.28	0.381838
650	C	0.453333	0.130512	0.753333	0.445234	0.1	1.69967e-17			650	A	0.136667	0.057735	-0.175	0.120208
651	C	0.286667	0.10504	0.63	0.308058	0.19	0.0173205			651	U	-0.26	0.246374	-0.125	0.162635
652	A	0.216667	0.225462	0.666667	0.159478	0.14	0.069282			652	U	0.106667	0.100664	-0.175	0.120208
653	A	0.503333	0.151767	0.766667	0.0981495	0.1	0.103923			653	A	0.106667	0.100664	-0.33	0.155563
654	A	0.296667	0.0404145	0.663333	0.223681	0.09	0.112694			654	A	0.13	0.112694	0.715	0.219203
655	A	0.52	0.165227	0.62	0.195192	0.07	0.0866025			655	A	0.706667	0.251661	-0.315	0.33234
656	A	0.503333	0.155027	0.67	0.255147	0.0966667	0.023094			656	G	0.403333	0.118462	0.15	0.0424264
657	U	1.02333	0.387341	0.23	0.221133	1.29667	0.0896289			657	U	0.51	0.17088	0.125	0.0212132
658	G	0.51	0.0754983	0.19	0.169706	0.183333	0.011547			658	U	0.573333	0.107858	-0.175	0.219203
659	U	0.243333	0.135769	0.5	0.170587	3.12	0.191572			659	G	0.613333	0.11547	-0.115	0.148492
660	G	0.906667	0.221209	-0.065	0.275772	0.08	0.103923			660	C	0.173333	0.166233	-999	-
661	A	0.025	0.33234	0.05	0.407799	-0.0933333	0.023094			661	U	0.333333	0.110151	0.19	0.0424264
662	U	0.116667	0.173877	-0.0266667	0.0450925	0.15	0.0519615			662	G	0.32	0.1	3.695	1.33643
663	G	0.0866667	0.181475	0.196667	0.194251	0.106667	0.0057735			663	C	0.366667	0.175594	0.296667	0.1861
664	C	0.06	0.1249	0.06	0.508626	0.0733333	0.0288675			664	A	0.106667	0.0057735	0.08	0.180278
665	C	0.0333333	0.0208167	0.04	0.0754983	0.0933333	0.0288675			665	G	0.493333	0.140119	0.103333	0.188768
666	C	0.0533333	0.0802081	0.0266667	0.0723418	0.0433333	0.0057735			666	U	0	0.2	-0.00333333	0.0776745
667	U	0.0366667	0.0378594	0.206667	0.155027	0.356667	0.0635085			667	U	-1.05333	0.568888	-0.03	0.06245
668	U	0.0633333	0.117189	0.155	0.13435	0.486667	0.057735			668	A	0.106667	0.0057735	0.42	0.147309
669	C	0.06	0.19	0.125	0.445477	0.243333	0.0057735			669	A	0.153333	0.046188	-0.0233333	0.0585947
670	A	0.0666667	0.190088	1.30667	0.644696	0.173333	0.0493288			670	A	0.106667	0.0057735	0.0933333	0.188768
671	G	0.343333	0.211266	-0.0366667	0.196554	0.186667	0.046188			671	A	0.0633333	0.0288675	-0.0133333	0.0680686
672	C	0.213333	0.145029	-0.0466667	0.265016	-0.01	0.069282			672	A	0.173333	0.118462	-0.0233333	0.090185
673	C	0.11	0.02	0.266667	0.385919	0.0266667	0.011547			673	G	0.0133333	0.128582	-0.0333333	0.090185
674	C	0.1	0.0556776	-0.07	0.359305	-0.06	0.173205			674	C	0.05	0.212132	-0.04	0.08544
675	C	0.173333	0.248462	0.666667	0.22942	-0.07	0.0173205			675	U	-0.26	0.631506	0.0933333	0.212211
676	C	0.553333	0.0450925	0.776667	0.382143	0.253333	0.178979			676	C	0.126667	0.110151	0.0866667	0.22053
677	A	0.22	0.240416	1.015	0.219203	0.173333	0.092376			677	G	0.313333	0.100167	0.19	0.229129
678	G	0.253667	0.0574485	0.0166667	0.110151	0.113333	0.106927			678	U	0.34	0.144222	0.0633333	0.200333
679	A	0.09	0.0707107	0.186667	0.200083	0.07	0.0953939			679	A	-0.283333	0.300056	0.01	0.0608276
680	A	0.106667	0.265769	0.0233333	0.0650641	0.06	0.034641			680	G	0.113333	0.388373	-0.0333333	0.090185
681	G	-0.0266667	0.102632	-0.02	0.113137	0.0566667	0.0288675			681	U	0.56	0.157162	0.01	0.1
682	G	-0.0666667	0.0404145	-0.02	0.632376	-0.353333	0.44456			682	U	0.303333	0.133167	-0.00666667	0.0950438
683	U	-0.14	0.268701	-0.0433333	0.085049	-0.0533333	0.0404145			683	G	0.12	0.113578	0.00333333	0.0950438
684	C	0.0533333	0.285715	0.04	0.131149	0.03	0.0519615			684	G	0.396667	0.12897	-0.0233333	0.090185
685	A	-0.085	0.120208	0.146667	0.155671	0.00666667	0.023094			685	A	0.0466667	0.0057735	-0.0333333	0.090185
686	U	0.105	0.176777	0.0466667	0.0960902	0.16	0.0173205			686	U	0.313333	0.0945163	-0.0166667	0.0950438
687	C	0.0833333	0.251661	0.24	0.052915	-0.00333333	0.11547			687	C	0.143333	0.110151	0.606667	0.120554
688	C	0.136667	0.161658	0.18	0.217025	0.0633333	0.0288675			688	U	2.37333	0.453578	0.01	0.1
689	U	0.21	0.0984886	-0.143333	0.206478	1.22667	0.119304			689	U	7.62333	1.00286	0.0166667	0.10504
690	C	0.336667	0.142945	-0.03	0.537401	0.173333	0.178979			690	G	0.416667	0.20306	0.07	0.115326
691	C	0.153333	0.0208167	0.456667	0.204042	0.17	0			691	G	0.24	0.113578	-0.01	0.1
692	A	0.0966667	0.11547	0.26	0.127279	0.0466667	0.057735			692	G	0.3	0.173494	0.0266667	0.10504
693	G	0.236667	0.135769	0.306667	0.291433	0.0433333	0.132791			693	A	11.3733	1.65944	3.55333	1.05197
694	G	0.123333	0.0635085	-0.11	0.226274	0.06	0.0264575			694	G	1.34	0.3747	0.293333	0.141892
695	C	0.143333	0.0503322	0.0433333	0.625007	0.183333	0.0896289			695	C	0.223333	0.120968	0.88	0.315753
696	U	0.09	0.0793725	-0.396667	0.439356	0.67	0.173494			696	G	0.303333	0.133167	0.356667	0.185831
697	G	0.14	0.331512	-0.185	0.0494975	-0.04	0.164621			697	G	0.06	0.0173205	0.26	0.163707
698	U	0.02	0.383014	-999	-	0.0766667	0.360879			698	G	0.46	0.1249	-0.0466667	0.080829
699	G	0.136667	0.170392	0.133333	0.0635085	0.00333333	0.132791			699	C	0.34	0.1249	0.59	0.243311
700	A	-0.06	0.164621	0.72	0.581292	0.0233333	0.378197			700	G	0.116667	0.106927	-0.04	0.08544
701	U	0.656667	0.251064	0.216667	0.0680686	1.40333	0.0737111			701	G	0.0833333	0.118462	-0.09	0.072111
702	C	0.18	0.0989949	0.79	0.32078	0.04	0			702	G	-0.0233333	0.023094	-0.0866667	0.0680686
703	G	0.24	0.268701	0.0866667	0.53426	0.396667	0.0929157			703	C	0.00666667	0.0057735	-0.19	0.052915
704	U	1.06667	0.308275	0.09	0.311127	1.32333	0.0737111			704	G	0.02	0	0.00333333	0.0635085
705	C	0.88	0.749066	0.26	0.19799	0.14	0			705	G	0.0133333	0.011547	0.00333333	0.0635085
706	A	0.113333	0.0680686	0.643333	0.105987	0.02	0.0173205			706	U	0.0566667	0.0057735	0.12	0.207846
707	C	0.27	0.141421	0.81	0.276225	0.16	0.0953939			707	C	0.173333	0.155671	1.34667	0.441626
708	A	0.3	0.298161	0.913333	0.20232	0.0533333	0.011547			708	C	0.196667	0.219621	0.0133333	0.064291
709	C	0.393333	0.16773	1.29667	0.395264	0.255	0.00707107			709	G	0.25	0.1249	0.166667	0.136504
710	A	0.853333	0.0873689	0.79	0.175784	0.0833333	0.0723418			710	C	0.00666667	0.0288675	0.0133333	0.0737111
711	G	0.163333	0.106927	0.0566667	0.159478	-0.07	0.147309			711	C	0.0166667	0.106927	0.0666667	0.0737111
712	G	0.19	0.15	-0.0633333	0.290057	-0.00666667	0.0750555			712	G	2.25333	0.504612	0.08	0.1
713	G	0.1	0.052915	-0.0766667	0.155027	-0.02	0.0173205			713	C	11.73	1.37128	7.56333	1.03467
714	G	-0.0533333	0.106927	-0.05	0.150997	-0.07	0.0173205			714	G	4.94	0.612862	0.106667	0.120554
715	G	-0.04	0.183303	-0.0233333	0.40104	-0.13	0.398372			715	A	0.96	0.18	6.67333	1.08657
716	U	0.01	0.167033	-0.02	0.471487	-0.0333333	0.124231			716	G	0.116667	0.106927	0.19	0.052915
717	C	-0.0366667	0.170098	0.01	0.07	-0.13	0.242487			717	G	0.94	0.438634	-0.00666667	0.0550757
718	C	-0.01	0.02	0.08	0.101489	0.0166667	0.0550757			718	C	0.18	0.113578	0.0166667	0.0680686
719	C	-0.00666667	0.0152753	0.326667	0.271539	0.0633333	0.0208167			719	G	-0.02	0.069282	-0.05	0.052915
720	A	0.486667	0.160104	1.25333	0.430039	0.0766667	0.0493288			720	A	5.19333	0.624286	1.56	0.608276
721	C	0.47	0.165227	1.14667	0.120139	0.33	0.19			721	G	0.993333	0.133167	0	0.141421
722	A	1.06667	0.247857	0.82	0.173494	0.155	0.0494975			722	C	2.17333	0.607152	1.39333	0.792549
723	U	0.86	0.190788	0.18	0.391535	4.65333	0.417413			723	C	0.7	0.0916515	21.5067	5.51392
724	G	0.05	0.0848528	0.0333333	0.051316	0.16	0.0707107			724	A	0.0233333	0.0288675	0.936667	0.169214
725	G	0.233333	0.0929157	-0.0333333	0.0986577	-0.0866667	0.0802081			725	C	0.05	0.227156	0.333333	0.174738
726	G	0.303333	0.633114	0.08	0.155885	0.0266667	0.135031			726	C	0.136667	0.0945163	-0.01	0.0608276
727	G	0.13	0.0264575	-999	-	0.25	0.212132			727	G	0.0466667	0.0057735	1.43667	0.47606
728	U	-0.126667	0.397157	-0.07	0.160935	-999	-			728	C	0.36	0.1249	0.233333	0.110151
729	C	0	0.2498	0.0933333	0.0351188	0.07	0.0458258			729	C	0.256667	0.200333	-0.106667	0.0950438
730	C	0.19	0.295973	0.156667	0.176163	-0.08	0.069282			730	C	0.813333	0.221209	0.533333	0.310054
731	U	0.216667	0.342977	-0.0866667	0.080829	-0.0766667	0.109697			731	G	0.256667	0.117189	-0.00666667	0.0950438
732	C	0.05	0.0916515	0.166667	0.296704	-0.01	0.0608276			732	U	2.33	0.819024	0.42	0.163707
733	A	0.375	0.0212132	0.683333	0.392088	0.0666667	0.0321455			733	C	1.78	0.905152	1.50667	0.596769
734	C	0.23	0.157162	-999	-	0.215	0.00707107			734	C	0.256667	0.117189	0.606667	0.219393
735	A	0.62	0.0953939	0.556667	0.151767	0.0966667	0.0750555			735	C	0.303333	0.214554	0.663333	0.292973
736	G	0.165	0.0636396	0.0533333	0.191398	0.106667	0.0550757			736	C	0.00666667	0.0057735	0.796667	0.304357
737	G	0.203333	0.266896	-0.175	0.33234	0.05	0.01			737	G	0.266667	0.238607	0	0.141421
738	C	0.025	0.0212132	0.38	0.623618	0.1	0.112694			738	C	0.186667	0.161658	0.03	0.072111
739	C	0.196667	0.156312	1.18	0.212132	0.126667	0.0493288			739	C	0.28	0.103923	0.0133333	0.0550757
740	U	0.53	0.0608276	0.175	0.360624	1.32	0.217025			740	C	0.276667	0.117189	0.00333333	0.064291
741	U	0.553333	0.10504	0.02	0.173494	1.82	0.0264575			741	C	1.68667	0.670025	2.12	0.08544
742	C	0.176667	0.270062	0.44	0.138924	0.356667	0.0472582			742	U	1.01	0.357911	0.18	0.147309
743	A	0.25	0.363731	0.606667	0.0986577	0.02	0.01			743	U	0.72	0.226495	0.146667	0.136504
744	A	0.16	0.416773	0.843333	0.151767	0.01	0			744	G	0.74	0.18	0.11	0.131149
745	C	0.0233333	0.236925	0.723333	0.299388	0.00333333	0.023094			745	C	0.566667	0.133167	3.43333	0.67159
746	C	0.085	0.0353553	0.383333	0.15885	0.02	0			746	C	0.7	0.280535	2.09667	0.328684
747	C	0.045	0.106066	0.743333	0.161658	0.226667	0.133167			747	U	1.83333	0.847722	1.21333	0.355715
748	A	0.673333	0.140119	0.59	0.0793725	0.00666667	0.0208167			748	C	-0.0366667	0.0321455	2.45333	0.656227
749	G	0.636667	0.0873689	0.0766667	0.134288	0.143333	0.0152753			749	U	0.493333	0.133167	0.146667	0.136504
750	C	-0.0633333	0.321299	0.726667	0.187705	0.08	0.199249			750	C	0.54	0.09	0.426667	0.202567
751	A	0.0633333	0.0971253	0.623333	0.282902	0.0233333	0.0208167			751	G	0.166667	0.160416	-0.0133333	0.057735
752	C	0.0533333	0.282902	0.766667	0.498029	0.286667	0.0472582			752	G	0.236667	0.206478	-0.01	0.0608276
753	A	0.26	0.121655	0.623333	0.110604	0.01	0.0264575			753	C	1.57333	0.658584	3.04333	0.215484
754	A	0.306667	0.205508	0.623333	0.0665833	0.0133333	0.0378594			754	G	0.526667	0.0986577	0.0366667	0.0680686
755	A	0.59	0.108167	0.53	0.240416	-0.0266667	0.0665833			755	C	0.43	0.09	0.22	0.169214
756	U	0.225	0.219203	0.055	0.0636396	0.78	0.06245			756	C	0.01	0.103923	0.06	0.072111
757	C	0.326667	0.0757188	-0.05	0.174356	0.0666667	0.0057735			757	C	0.0866667	0.011547	-0.03	0.0763763
758	G	0.38	0.20664	0.113333	0.161967	0.126667	0.0208167			758	C	-0.0133333	0.011547	-0.01	0.080829
759	U	0.623333	0.38371	0.14	0.144222	1.22667	0.0305505			759	C	0.103333	0.023094	0.03	0.10504
760	G	0.33	0.21166	0.143333	0.20502	-0.00666667	0.0665833			760	U	-0.0666667	0.0057735	0	0.0950438
761	G	0.02	0.122882	0.0766667	0.0665833	-0.03	0.0953939			761	C	0.06	0.01	0.4	0.332866
762	C	-0.0466667	0.175594	0.156667	0.226789	-0.04	0.034641			762	G	0.413333	0.133167	0.01	0.1
763	C	0.0233333	0.17673	-0.09	0.0264575	-0.00666667	0.0057735			763	A	-0.01	0.103923	0.46	0.08544
764	U	0.156667	0.300056	-0.123333	0.20232	-0.0833333	0.0472582			764	U	-0.06	0	0.173333	0.141892
765	G	-0.0233333	0.155671	-0.0233333	0.215484	0.0133333	0.0321455			765	G	0.433333	0.133167	0.0366667	0.10504
766	G	-0.233333	0.100664	0.17	0.268701	-0.676667	0.526245			766	C	0	0.103923	0.206667	0.110151
767	U	-0.03	0.0424264	-0.12	0.315753	0.22	0.295127			767	U	0.646667	0.090185	0.126667	0.080829
768	U	0.966667	0.377403	-0.0933333	0.296704	0.766667	0.197315			768	C	0.596667	0.247857	-0.0133333	0.057735
769	U	0.54	0.09	-0.00666667	0.221209	1.07667	0.0832666			769	U	1.60667	0.807548	0.0366667	0.10504
770	G	0.06	0.17088	0.13	0.221133	0.456667	0.548574			770	U	2.38	0.459239	-0.00666667	0.0950438
771	A	0.0433333	0.160416	0.236667	0.234379	-0.0533333	0.185023			771	A	7.62333	1.00286	4.20667	0.527763
772	C	0.24	0.0264575	0.316667	0.240069	-0.09	0.157162			772	G	1.52333	0.572917	0.0166667	0.10504
773	C	0.1	0.138924	-999	-	-0.34	0.396863			773	C	1.48667	0.498932	2.55667	0.579511
774	U	0.46	0.101489	-0.216667	0.289194	0.573333	0.21362			774	U	0.646667	0.090185	0.0933333	0.125831
775	U	0.176667	0.0896289	-0.0633333	0.253837	0.473333	0.132791			775	G	0.0566667	0.106927	0.06	0.115326
776	U	0.136667	0.085049	-0.08	0.105357	0.656667	0.0737111			776	A	0.43	0.09	0.576667	0.0550757
777	G	-0.0466667	0.0763763	-0.12	0.41328	0.176667	0.188768			777	G	0.0166667	0.0057735	-0.00666667	0.064291
778	A	0.345	0.0353553	0.33	0.11	-0.106667	0.070946			778	U	0.76	0.210713	0.24	0.180278
779	A	0.57	0.0282843	0.926667	0.572917	0.0133333	0.130512			779	G	0.0233333	0.011547	-0.133333	0.090185
780	A	1.21	0.612209	0.96	0.314325	-0.04	0.043589			780	U	0.51	0.113578	-0.0366667	0.0950438
781	U	1.84667	1.79715	0.06	0.23516	1.74333	1.09988			781	C	-999	-	-0.0933333	0.064291
782	A	1.76	0.459021	0.213333	0.260256	0.06	0.0793725			782	C	0.416667	0.122202	0.0833333	0.10116
783	U	1.01333	0.666658	0.163333	0.170392	1.56333	0.242143			783	C	0.463333	0.126623	0.045	0.0777817
784	C	-0.00666667	0.135769	0.42	0.311127	-0.00666667	0.188237			784	G	3.64333	0.898462	0.213333	0.0550757
785	U	0.205	0.233345	-999	-	1.38667	0.102632			785	C	4.53333	0.743326	0.546667	0.136504
786	C	0.296667	0.0057735	0.6	0.108167	0.136667	0.0472582			786	G	0.08	0.0953939	-0.0133333	0.10504
787	A	0.226667	0.160416	0.92	0.163707	0	0.01			787	G	0.26	0.10583	-0.113333	0.057735
788	A	0.663333	0.100664	0.97	0.451331	-0.0333333	0.0057735			788	G	0.303333	0.113725	-0.05	0.0608276
789	C	1.63	0.815598	1.14667	0.546016	0.163333	0.265769			789	G	0.233333	0.228108	-0.113333	0.057735
790	A	0.16	0.170587	0.773333	0.346458	0	0.0793725			790	C	0.126667	0.0986577	0.00333333	0.051316
791	U	0.88	0.182483	0.325	0.0494975	1.86	0.287924			791	C	0.0566667	0.124231	0.0633333	0.0503322
792	C	0.103333	0.0251661	0.503333	0.255799	0.253333	0.0251661			792	C	0.34	0.10583	0.263333	0.0763763
793	U	0.27	0.0848528	0.186667	0.0493288	1.33667	1.17356			793	G	-0.0666667	0.092376	0.173333	0.057735
794	A	0.7	0.02	0.893333	0.126623	0.0333333	0.0208167			794	A	0.07	0.0953939	0.646667	0.10504
795	A	0.626667	0.0929157	0.683333	0.195021	0.04	0.052915			795	A	0.43	0.117898	1.10333	0.258908
796	A	0.55	0.181934	1.03667	0.689662	0	0.02			796	G	0.07	0.0953939	0.02	0.213776
797	A	1.03	0.18735	0.773333	0.164418	0.0133333	0.0305505			797	C	-999	-	0.663333	0.225019
798	U	0.646667	0.20232	0.136667	0.109697	1.84	0.228692			798	G	1.15333	0.282902	-0.2	0.213776
799	U	0.69	0.294618	0.495	0.516188	1.73667	0.446356			799	U	0.763333	0.282902	0.233333	0.0950438
800	C	0.72	0.31241	0.933333	0.205994	0.38	0.251595			800	U	1.18333	0.201329	0.34	0.230651
801	A	-999	-	-999	-	-999	-			801	U	0.26	0.10583	0.22	0.247588
802	G	-999	-	-999	-	-999	-			802	A	0.36	0.131149	0.116667	0.141892
803	A	-999	-	-999	-	-999	-			803	C	0.07	0.0953939	-0.106667	0.0950438
804	G	-999	-	-999	-	-999	-			804	U	-0.00333333	0.0404145	-0.11	0.0707107
805	C	-999	-	-999	-	-999	-			805	U	-0.0533333	0.0896289	0.11	0.072111
806	U	-999	-	-999	-	-999	-			806	U	-0.00666667	0.092376	0.346667	0.185831
807	U	-999	-	-999	-	-999	-			807	G	-999	-	0.133333	0.110151
808	U	-999	-	-999	-	-999	-			808	A	0.506667	0.0896289	1.88333	0.333816
809	U	-999	-	-999	-	-999	-			809	A	0.506667	0.0832666	1.26333	0.403774
810	U	-999	-	-999	-	-999	-			810	A	0.0633333	0.102144	0.686667	0.251462
811	U	-999	-	-999	-	-999	-			811	A	-0.04	0.234307	0.743333	0.255799
812	G	-999	-	-999	-	-999	-			812	A	0.146667	0.0986577	0.62	0.252389
813	G	-999	-	-999	-	-999	-			813	A	0.266667	0.109697	0.706667	0.172434
814	A	-999	-	-999	-	-999	-			814	U	0.42	0.08	0.19	0.05
815	A	-999	-	-999	-	-999	-			815	U	0.22	0.10583	0.103333	0.110151
816	U	-999	-	-999	-	-999	-			816	A	0.39	0.0953939	0.306667	0.152753
817	A	-999	-	-999	-	-999	-			817	G	0.163333	0.102144	0.103333	0.110151
818	U	-999	-	-999	-	-999	-			818	A	-0.06	0.242693	0.706667	0.219393
819	U	-999	-	-999	-	-999	-			819	G	0.306667	0.109697	0.293333	0.125831
820	U	-999	-	-999	-	-999	-			820	U	0.353333	0.113725	0.35	0.281603
821	A	-999	-	-999	-	-999	-			821	G	0.9	0.222711	0.173333	0.191398
822	U	-999	-	-999	-	-999	-			822	U	0.256667	0.109697	0.136667	0.0550757
823	U	-999	-	-999	-	-999	-			823	U	0.13	0.0953939	-0.0633333	0.10504
824	U	-999	-	-999	-	-999	-			824	C	0.173333	0.102144	0.3	0.180278
825	U	-999	-	-999	-	-999	-			825	A	0.0333333	0.25482	0.546667	0.120554
826	C	-999	-	-999	-	-999	-			826	A	0.133333	0.102144	0.366667	0.064291
827	C	-999	-	-999	-	-999	-			827	A	0.156667	0.137961	2.04333	0.775263
828	A	-999	-	-999	-	-999	-			828	G	0.393333	0.092376	0.116667	0.136504
829	U	-999	-	-999	-	-999	-			829	C	1.58667	0.582866	0.493333	0.110151
830	A	-999	-	-999	-	-999	-			830	A	0.386667	0.0832666	1.4	0.487545
831	G	-999	-	-999	-	-999	-			831	G	0.246667	0.215716	-0.00333333	0.0680686
832	A	-999	-	-999	-	-999	-			832	G	0.0333333	0.0929157	0.27	0.180278
833	U	-999	-	-999	-	-999	-			833	C	0.846667	0.135769	0.373333	0.241937
834	A	-999	-	-999	-	-999	-			834	C	6.31667	0.772032	3.78667	0.648563
835	U	-999	-	-999	-	-999	-			835	C	4.64333	0.60575	4.14	0.781025
836	A	-999	-	-999	-	-999	-			836	G	2.20667	0.806494	0.293333	0.174738
837	A	-999	-	-999	-	-999	-			837	A	1.78667	0.754807	2.29333	0.447363
838	U	-999	-	-999	-	-999	-			838	G	0.846667	0.135769	0.163333	0.141892
839	U	-999	-	-999	-	-999	-			839	C	0.506667	0.0896289	1.68333	0.602522
840	C	-999	-	-999	-	-999	-			840	C	0.16	-	2.39	0.539259
841	U	-999	-	-999	-	-999	-			841	G	0.19	0.10583	0.0166667	0.120554
842	U	-999	-	-999	-	-999	-			842	C	0.123333	0.102144	0.133333	0.141892
843	U	-999	-	-999	-	-999	-			843	C	0.0866667	0.0776745	0.24	0.072111
844	C	-999	-	-999	-	-999	-			844	U	0.22	0.10583	-0.106667	0.0950438
845	A	-999	-	-999	-	-999	-			845	G	0.313333	0.113725	-0.446667	0.202567
846	A	-999	-	-999	-	-999	-			846	G	0.106667	0.0986577	-0.0533333	0.090185
847	A	-999	-	-999	-	-999	-			847	A	0.383333	0.126623	3.48	0.677348
848	U	-999	-	-999	-	-999	-			848	U	0.133333	0.102144	-0.0533333	0.090185
849	A	-999	-	-999	-	-999	-			849	A	-999	-	0.273333	0.174738
850	A	-999	-	-999	-	-999	-			850	C	1.93667	0.615982	0.676667	0.287286
851	A	-999	-	-999	-	-999	-			851	C	1.37667	0.316596	0.503333	0.241937
852	U	-999	-	-999	-	-999	-			852	G	3.54667	0.38371	0.04	0.115326
853	U	-999	-	-999	-	-999	-			853	C	0.606667	0.135769	0.506667	0.0763763
854	C	-999	-	-999	-	-999	-			854	A	0.27	0.10583	0.493333	0.225019
855	C	-999	-	-999	-	-999	-			855	G	0.18	0.10583	-0.79	0.487545
856	U	-999	-	-999	-	-999	-			856	C	0.08	0.14	-2.98667	0.355715
857	U	-999	-	-999	-	-999	-			857	U	0.03	0.0953939	-0.246667	0.051316
858	A	-999	-	-999	-	-999	-			858	A	2.29	0.921466	0.823333	0.327159
859	G	-999	-	-999	-	-999	-			859	G	-999	-	0	0.141421
860	A	-999	-	-999	-	-999	-			860	G	0.0933333	0.102144	0.13	0.147309
861	A	-999	-	-999	-	-999	-			861	A	0.366667	0.122202	0.57	0.196977
862	A	-999	-	-999	-	-999	-			862	A	0.00666667	0.0986577	0.0633333	0.125831
863	A	-999	-	-999	-	-999	-			863	U	0.08	0.0953939	0.11	0.131149
864	C	-999	-	-999	-	-999	-			864	A	0.27	0.238118	0.706667	0.304357
865	A	-999	-	-999	-	-999	-			865	A	0.01	0.117898	0.966667	0.390043
866	A	-999	-	-999	-	-999	-			866	U	0.226667	0.211975	0	0.115326
										867	G	0.186667	0.109697	0.22	0.180278
										868	G	0.663333	0.113725	0	0.141421
										869	A	3.60667	0.463069	5.96	2.52929
										870	A	3.99	0.645833	1.92333	1.10387
										871	U	3.16333	0.863269	-0.543333	0.0763763
										872	A	1.20333	0.270986	0.38	0.131149
										873	G	0.793333	0.0960902	-1.43	0.230651
										874	G	-999	-	0.156667	0.0550757
										875	A	0.723333	0.102144	0.01	0.115326
										876	C	0.25	0.117898	-2.62	0.367151
										877	C	0.17	0.10583	-0.256667	0.0680686
										878	G	1.34	0.222711	0.00333333	0.0763763
										879	C	0.42	0.087178	0.0433333	0.0763763
										880	G	0.266667	0.109697	-0.58	0.072111
										881	G	1.34	0.222711	-2.04333	0.191398
										882	U	0.33	0.117898	-0.396667	0.080829
										883	U	0.156667	0.0986577	0.08	0.131149
										884	C	0.16	0.10583	0.09	0.131149
										885	U	0.463333	0.126623	0.0733333	0.125831
										886	A	6.93333	0.829478	3.72333	0.372872
										887	U	0.433333	0.102144	-0.156667	0.162583
										888	U	0.426667	0.109697	0.116667	0.136504
										889	U	0.26	0.10583	-0.55	0.293087
										890	U	0.49	0.10583	-0.156667	0.125831
										891	G	0.493333	0.249867	0.0466667	0.127017
										892	U	0.256667	0.109697	-0.0133333	0.321455
										893	U	0.213333	0.310698	0.17	0.05
										894	G	0.28	0.0953939	0.04	0.052915
										895	G	1.62333	0.537153	-0.14	0.384318
										896	U	0.126667	0.0986577	0.0533333	0.861704
										897	U	0.336667	0.285365	0.0533333	0.412957
										898	U	0.26	0.10583	0.116667	1.0462
										899	U	0.256667	0.109697	-0.0766667	0.225019
										900	C	0.333333	0.092376	0.743333	0.0950438
										901	G	-0.0233333	0.011547	-0.953333	0.740698
										902	G	-0.0266667	0.0057735	0.186667	0.152753
										903	A	-0.02	0.0173205	0.8	0.332866
										904	A	0.18	0.190788	0.326667	0.185831
										905	C	0.313333	0.113725	0.213333	0.191398
										906	U	0.06	0.10583	0.04	0.08544
										907	G	-0.526667	0.113725	0.37	0.213776
										908	A	1.86	0.42332	0.75	0.315753
										909	G	0.05	0.10583	0.166667	0.10504
										910	G	0.15	0.10583	-0.586667	0.0503322
										911	C	0.0533333	0.102144	0.166667	0.10504
										912	C	0.0166667	0.0896289	-0.243333	0.0763763
										913	A	0.52	0.087178	0.366667	0.202567
										914	U	0.526667	0.18037	0.166667	0.10504
										915	G	0.426667	0.135769	-0.336667	0.0503322
										916	A	0.233333	0.113725	3.11333	0.310054
										917	U	0.446667	0.277369	0.376667	0.169214
										918	U	0.173333	0.102144	0.0666667	0.0763763
										919	A	0.393333	0.085049	0.196667	0.120554
										920	A	0.51	0.0818535	-2.97667	1.25385
										921	G	-0.153333	0.122202	0.0166667	0.133167
										922	A	-0.403333	0.109697	0.303333	0.158219
										923	G	0.16	0.16	-4.30667	0.769502
										924	G	0.286667	0.109697	0.196667	0.120554
										925	G	-2.13333	0.378065	-2.97667	1.25385
										926	A	0.1	0.10583	0.24	0.08544
										927	C	-0.0366667	0.217332	0.155	0.00707107
										928	G	-0.366667	0.085049	0.115	0.233345
										929	G	-0.516667	0.282902	-0.16	0.254558
										930	C	-0.246667	0.201329	-0.31	0.452548
										931	C	-0.213333	0.191398	0.03	0.282843
										932	G	-0.26	0.115326	-0.365	0.190919
										933	G	-0.54	0.16	-0.14	0.424264
										934	G	0.22	0.121655	-0.02	0.0707107
										935	G	-0.603333	0.175024	0.135	0.388909
										936	G	-0.206667	0.0680686	-0.37	0.608112
										937	C	0.13	0.0793725	0.235	0.0353553
										938	A	0	0.0556776	-0.055	0.403051
										939	U	-0.12	0.115326	-1.26	0.989949
										940	U	0.0833333	0.0057735	0.025	0.0353553
										941	C	0.00666667	0.011547	0.345	0.148492
										942	G	0.38	0.034641	0.175	0.190919
										943	U	-0.27	0.168226	0.3	0.0282843
										944	A	0.866667	0.307463	0.555	0.148492
										945	U	0.35	0.153948	0.115	0.346482
										946	U	0.116667	0.102144	0.15	0.19799
										947	G	-0.12	0.0360555	0.045	0.0353553
										948	C	-0.146667	0.12741	-0.09	0.127279
										949	G	-999	-	-0.53	0.424264
										950	C	0.616667	0.211266	-0.11	0.155563
										951	C	0.0433333	0.10116	0.19	0.0424264
										952	G	-0.103333	0.0832666	0.12	0.0707107
										953	C	-0.09	0.0458258	0.165	0.247487
										954	U	-0.0566667	0.0971253	0.055	0.148492
										955	A	2.00333	0.712765	0.275	0.289914
										956	G	-0.24	0.174356	0.28	0.240416
										957	A	-0.0466667	0.0945163	-0.03	0.509117
										958	G	0.0833333	0.0057735	0.185	0.346482
										959	G	-0.0266667	0.0208167	-0.055	0.219203
										960	U	0.0766667	0.0152753	-0.115	0.516188
										961	G	0.0266667	0.0251661	0.2	0.410122
										962	A	-0.0266667	0.0208167	-0.22	0.325269
										963	A	-0.106667	0.085049	-0.065	0.247487
										964	A	0.106667	0.255799	0.12	0.113137
										965	U	0.0433333	0.10116	-0.09	0.08
										966	U	0.156667	0.155027	-0.01	0.09
										967	C	0.316667	0.133167	0.333333	0.0832666
										968	U	3.10333	1.24066	-0.156667	0.0971253
										969	U	9.88333	0.89131	-0.01	0.09
										970	G	0.0566667	0.124231	4.62593e-18	0.09
										971	G	-0.0366667	0.110151	-0.213333	0.136137
										972	A	0.106667	0.11547	0.0766667	0.080829
										973	C	0.473333	0.136504	0.323333	0.105987
										974	C	0.256667	0.083865	-0.29	0.216564
										975	G	0.103333	0.12741	-0.0966667	0.100664
										976	G	0.106667	0.11547	0.0766667	0.080829
										977	C	0.376667	0.237136	-0.126667	0.0945163
										978	G	0.106667	0.11547	0.0766667	0.080829
										979	C	0.33	0.121244	0.2	0.101489
										980	A	0.236667	0.0750555	0.18	0.101489
										981	A	0.453333	0.205508	0.126667	0.123423
										982	G	1.26	0.19	4.62593e-18	0.09
										983	A	0.296667	0.133167	0.446667	0.16563
										984	C	0.203333	0.0929157	0.44	0.185203
										985	G	-999	-	-0.126667	0.0945163
										986	G	0.23	0.240624	0.183333	0.115036
										987	A	0.0333333	0.135769	0.58	0.115326
										988	C	0.283333	0.270986	1.92667	0.558689
										989	C	0.45	0.0953939	1.23	0.721942
										990	A	-0.116667	0.0665833	0.0766667	0.080829
										991	G	0.626667	0.291433	0.163333	0.100167
										992	A	0.36	0.13	0.14	0.155563
										993	G	0.226667	0.208407	-0.316667	0.120968
										994	C	0.15	0.121244	0.386667	0.237557
										995	G	0.683333	0.264071	-0.313333	0.220303
										996	A	0.376667	0.124231	-0.113333	0.0702377
										997	A	0.0266667	0.0814453	0.24	0.0953939
										998	A	0.46	0.182483	-0.11	0.07
										999	G	0.0533333	0.391067	0.24	0.0953939
										1000	C	0.0233333	0.023094	0.2	0.06245
										1001	A	0.423333	0.20108	6.83	2.42118
										1002	U	0.21	0.13	0.176667	0.0907377
										1003	U	0.206667	0.124231	0.29	0.105357
										1004	U	0.15	0.113578	0	0.111355
										1005	G	0.126667	0.261598	0.236667	0.100664
										1006	C	0.08	0.121244	0.443333	0.235867
										1007	C	0.703333	0.172143	0.03	0.0781025
										1008	A	0.0233333	0.023094	0.00666667	0.0288675
										1009	A	0.08	0.0173205	-0.43	0.259422
										1010	G	0.343333	0.136504	-0.0366667	0.16563
										1011	A	0.303333	0.136504	0.256667	0.153731
										1012	A	0.433333	0.255016	0.15	0.137477
										1013	U	0.08	0.0173205	0.0433333	0.0873689
										1014	G	0.293333	0.205994	-0.05	0.0608276
										1015	U	0.21	0.13	0.07	0.113578
										1016	U	0.196667	0.133167	0.18	0.115326
										1017	U	0.216667	0.15308	0.0266667	0.0907377
										1018	U	0.0266667	0.0378594	0.0166667	0.100167
										1019	C	0.23	0.153948	0.136667	0.145717
										1020	A	0.21	0.13	0.163333	0.0862168
										1021	U	0.12	0.121244	0.0466667	0.0635085
										1022	U	0.233333	0.172434	0.0166667	0.100167
										1023	A	-0.17	0.338083	0.573333	0.0404145
										1024	A	-999	-	7.51714e-18	0.105357
										1025	U	0.556667	0.123423	-1.13667	0.938208
										1026	C	0.173333	0.151438	0.563333	0.115902
										1027	A	1.17667	0.79097	36.1833	11.6115
										1028	A	0.39	0.147986	1.85333	0.545558
										1029	G	0.69	0.175784	0.07	0.113578
										1030	A	0.21	0.207846	0.0733333	0.0832666
										1031	A	0.12	0.0173205	0.203333	0.115036
										1032	C	0.283333	0.295691	0.0666667	0.080829
										1033	G	0.253333	0.092376	0.203333	0.115036
										1034	A	-0.0233333	0.0251661	0.383333	0.254231
										1035	A	0.34	0.232594	1.10333	0.349905
										1036	A	0.103333	0.092376	-0.0633333	0.105987
										1037	G	0.17	0.181934	-0.28	0.25865
										1038	U	0.143333	0.178979	0.106667	0.080829
										1039	C	0.136667	0.0305505	0.18	0.147309
										1040	G	0.0533333	0.0251661	0.11	0.08544
										1041	G	-0.02	0.278747	0.193333	0.0862168
										1042	A	0.17	0.181934	0.9	0.32187
										1043	G	0.11	0.121244	0.11	0.08544
										1044	G	0.956667	0.305669	0.256667	0.24173
										1045	U	-0.0366667	0.110151	4.62593e-18	0.07
										1046	U	0.123333	0.127017	0.196667	0.0873689
										1047	C	-0.08	0.01	0.19	0.0953939
										1048	G	0.0833333	0.0057735	-0.43	0.0964365
										1049	A	-0.106667	0.0152753	0.77	0.417971
										1050	A	0.0766667	0.0057735	3.12667	0.549758
										1051	G	0.42	0.1249	0.126667	0.0907377
										1052	A	0.17	0.121244	-0.02	0.09
										1053	C	0.273333	0.135769	0.0733333	0.090185
										1054	G	0.04	0.0173205	-0.04	0.0964365
										1055	A	0.0766667	0.0057735	0.23	0.220681
										1056	U	-0.00333333	0.0057735	0.00333333	0.0702377
										1057	C	0.11	0.01	0.176667	0.10504
										1058	A	0.12	0.01	0.753333	0.142945
										1059	G	0.48	0.25	-3.34667	0.614356
										1060	A	0.283333	0.130512	0.276667	0.10504
										1061	U	0.596667	0.340343	0.1	0.1
										1062	A	0.45	0.186815	6.65667	0.992891
										1063	C	0.31	0.147986	6.22	0.743572
										1064	C	-0.03	0.01	0.133333	0.0862168
										1065	G	0.18	0.13	0.123333	0.090185
										1066	U	0.496667	0.160728	0.153333	0.100167
										1067	C	0.183333	0.15308	0.0833333	0.151438
										1068	G	-0.0366667	0.0057735	-0.08	0.190788
										1069	U	0.0766667	0.141539	0.283333	0.155349
										1070	A	0.05	0.0781025	0.303333	0.133167
										1071	G	0.0866667	0.11547	0.173333	0.347035
										1072	U	1.78333	0.276827	0.11	0.144222
										1073	U	0.02	0.0519615	0.0233333	0.138684
										1074	C	0.113333	0.127017	0.00333333	0.300721
										1075	C	0.0766667	0.10116	0.186667	0.137961
										1076	G	0.03	0.0264575	0.333333	0.110151
										1077	A	0.0633333	0.0057735	2.21	0.848941
										1078	C	-0.0433333	0.0404145	-0.00333333	0.100167
										1079	C	-0.11	0.01	-0.00666667	0.116762
										1080	A	0.585	0.0636396	0.29	0.295127
										1081	U	0.49	0.137477	0.216667	0.10504
										1082	A	0.476667	0.102144	0.1	0.127671
										1083	A	0.18	0.13	0.03	0.0984886
										1084	A	0.513333	0.0550757	0.343333	0.105987
										1085	C	0.17	0.13	0.586667	0.245017
										1086	G	-0.02	0.372424	0.12	0.0781025
										1087	A	0.163333	0.0152753	3.11667	0.768462
										1088	U	1.16	0.21166	0.133333	0.090185
										1089	G	0.06	0.13	0.283333	0.270986
										1090	C	0.0666667	0.124231	0.42	0.307896
										1091	C	0.133333	0.118462	0.416667	0.172143
										1092	G	0.806667	0.208167	-0.0133333	0.090185
										1093	A	0.08	0.121244	0.213333	0.0862168
										1094	C	-0.0366667	0.0057735	-0.07	0.0953939
										1095	C	-0.00333333	0.011547	-0.0833333	0.090185
										1096	G	-0.113333	0.0152753	-0.0433333	0.090185
										1097	G	0.0966667	0.0057735	-0.01	0.113137
										1098	C	0.203333	0.291605	-0.0133333	0.090185
										1099	G	0.18	0.13	0.25	0.115326
										1100	A	0.153333	0.135769	0.263333	0.115902
										1101	U	0.32	0.173494	-0.273333	0.327159
										1102	G	0.26	0.138924	-0.0466667	0.0251661
										1103	C	0.07	0.13	0.0333333	0.0208167
										1104	G	0.156667	0.142945	0.0966667	0.023094
										1105	G	0.193333	0.0251661	-0.0466667	0.0251661
										1106	C	0.27	0.23388	-0.113333	0.0896289
										1107	G	-0.0233333	0.0057735	-0.0766667	0.0568624
										1108	G	0.0466667	0.0404145	0.0333333	0.0550757
										1109	C	0.223333	0.293655	1.24	0.291376
										1110	G	0.333333	0.144684	-0.0533333	0.090185
										1111	U	-999	-	0.0566667	0.080829
										1112	U	-999	-	-0.00666667	0.0802081
										1113	A	1.04	0.216333	1.50333	0.626126
										1114	U	2.48667	0.937674	0.0566667	0.085049
										1115	U	12.0433	5.72005	0.02	0.09
										1116	C	1.09333	0.265769	0.82	0.330454
										1117	C	1.76	1.06925	3.91333	0.614356
										1118	C	0.683333	0.145717	5.12667	0.883195
										1119	A	-999	-	2.56333	0.527857
										1120	U	2.28	0.751465	-0.02	0.0953939
										1121	G	-0.133333	0.011547	0.24	0.0818535
										1122	A	0.396667	0.228546	0.19	0.01
										1123	C	0.166667	0.0152753	0.38	0.265141
										1124	C	0.1	0.087178	0.24	0.21
										1125	C	-0.126667	0.0057735	0.0933333	0.221886
										1126	G	0.0633333	0.118462	-0.04	0.08
										1127	C	0.386667	0.142244	0.156667	0.0907377
										1128	C	0.63	0.157162	0.576667	0.269506
										1129	G	0.12	0.138564	0.0233333	0.0802081
										1130	G	0	0.01	0.0433333	0.090185
										1131	G	0.72	0.338083	0.0833333	0.277909
										1132	C	0.136667	0.141539	0.583333	0.125831
										1133	A	0.16	0.13	-0.01	0.113137
										1134	G	0.283333	0.145717	-0.0633333	0.0960902
										1135	C	0.213333	0.15308	0.0966667	0.080829
										1136	U	0	0.01	0.29	0.08544
										1137	U	0.0233333	0.0152753	-999	-
										1138	C	0.0333333	0.0057735	5.24	1.35011
										1139	C	0.186667	0.228108	0.416667	0.0971253
										1140	G	-0.0133333	0.0057735	0.183333	0.100167
										1141	G	0.406667	0.211266	-0.00666667	0.085049
										1142	G	0.173333	0.0251661	0.346667	0.200083
										1143	A	0.343333	0.166533	0.193333	0.29023
										1144	A	0.14	0.13	0.203333	0.313422
										1145	A	0.0666667	0.0057735	0.31	0.105357
										1146	C	0.35	0.147986	0.166667	0.175024
										1147	C	0.0733333	0.0057735	1.62667	0.456216
										1148	A	-0.0233333	0.0208167	0.113333	0.0862168
										1149	A	-0.0666667	0.0057735	0.07	0.09
										1150	A	-0.0166667	0.0152753	-0.07	0.052915
										1151	G	0.0266667	0.023094	0.0233333	0.0550757
										1152	U	0.0166667	0.011547	-0.04	0.052915
										1153	C	-999	-	1.63333	0.467047
										1154	U	0.76	0.3005	-0.193333	0.327465
										1155	U	-0.0733333	0.0305505	-0.01	0.113137
										1156	U	-0.01	0.069282	-0.0266667	0.085049
										1157	G	0.09	0.0519615	0.113333	0.110604
										1158	G	0.0733333	0.0493288	0.186667	0.0950438
										1159	G	0.0966667	0.0550757	0.0266667	0.085049
										1160	U	0.146667	0.0665833	-0.01	0.0953939
										1161	U	-0.0233333	0.0702377	0.476667	0.231157
										1162	C	0.0433333	0.0493288	0.0433333	0.0950438
										1163	C	0.19	0.221133	-0.00666667	0.0763763
										1164	G	-0.00333333	0.046188	0.34	0.11
										1165	G	-0.0566667	0.0493288	0.123333	0.100664
										1166	G	0.09	0.0519615	-0.03	0.284781
										1167	G	0.133333	0.12741	0.00666667	0.319739
										1168	G	0.553333	0.162891	0.253333	0.0635085
										1169	G	0.47	0.157162	0.283333	0.0960902
										1170	A	0.163333	0.15308	2.89333	1.00201
										1171	G	0.83	0.236432	0.0633333	0.161658
										1172	U	0.393333	0.145717	-0.045	0.0636396
										1173	A	0.18	0.13	3.90667	1.01362
										1174	U	0.383333	0.165025	0.03	0.0818535
										1175	G	0.246667	0.133167	0.123333	0.100664
										1176	G	0.19	0.13	0.27	0.0953939
										1177	U	0.546667	0.170098	-0.146667	0.371663
										1178	U	0.75	0.350286	-0.00666667	0.085049
										1179	G	0.583333	0.178979	0	0.111355
										1180	C	0.476667	0.228108	0.26	0.131149
										1181	A	0.426667	0.160728	0.393333	0.253246
										1182	A	0.553333	0.155027	-0.01	0.113137
										1183	A	0.143333	0.196554	0.353333	0.241316
										1184	G	0.103333	0.15308	0.113333	0.15695
										1185	C	0.476667	0.219393	0.05	0.09
										1186	U	0.103333	0.15308	-0.0333333	0.133167
										1187	G	0.386667	0.117189	0.05	0.105357
										1188	A	2.44333	0.453909	0.646667	0.102144
										1189	A	1.58667	0.231157	0.923333	0.295014
										1190	A	0.23	0.138924	0.166667	0.115902
										1191	C	0.173333	0.135769	-0.01	0.113137
										1192	U	0.103333	0.127017	-0.5	0.385097
										1193	U	0.163333	0.15308	-0.0866667	0.106927
										1194	A	0.443333	0.164418	2.24333	0.525389
										1195	A	0.31	0.104403	2.16333	0.705006
										1196	A	0.243333	0.245017	5.97	1.4206
										1197	G	-0.29	0.11	-0.0966667	0.146401
										1198	G	0.41	0.08544	0.0166667	0.090185
										1199	A	0.246667	0.133167	0.153333	0.0862168
										1200	A	0.283333	0.253837	0.24	0.132288
										1201	U	0.16	0.176918	0.23	0.0953939
										1202	U	0.17	0.13	0.113333	0.090185
										1203	G	0.156667	0.171561	4.62593e-18	0.09
										1204	A	0.39	0.0360555	-0.01	0.08544
										1205	C	0.496667	0.168622	0.143333	0.180093
										1206	G	0.523333	0.232881	-0.02	0.072111
										1207	G	0.0833333	0.135769	-0.15	0.1249
										1208	A	-0.283333	0.266896	0.146667	0.132035
										1209	A	-0.143333	0.291433	-0.126667	0.162891
										1210	G	0.153333	0.135769	-0.01	0.0360555
										1211	G	0.0133333	0.011547	-0.02	0.043589
										1212	G	0.38	0.147986	0.15	0.121244
										1213	C	0.153333	0.135769	-0.01	0.113137
										1214	A	0.0233333	0.0057735	0.436667	0.215484
										1215	C	0.17	0.165227	0.16	0.111355
										1216	C	-0.00666667	0.0057735	0.00666667	0.051316
										1217	A	-0.0466667	0.0057735	0.153333	0.085049
										1218	C	-0.05	0.01	0.406667	0.162583
										1219	C	-0.0466667	0.0057735	0.196667	0.212211
										1220	A	0.123333	0.265581	0.546667	0.254231
										1221	G	0.18	0.13	0.153333	0.085049
										1222	G	0.226667	0.142244	0.05	0.0984886
										1223	A	0.303333	0.15695	0.196667	0.0750555
										1224	G	0.286667	0.275741	-0.0366667	0.136504
										1225	U	0.146667	0.124231	-0.38	0.23516
										1226	G	0.00666667	0.011547	0.466667	0.262742
										1227	G	0.246667	0.16773	-1.31333	1.18095
										1228	A	0.273333	0.136504	0.19	0.08544
										1229	G	0.02	0.0173205	0.123333	0.064291
										1230	C	0.496667	0.211266	0.19	0.08544
										1231	C	0.153333	0.135769	-3.67667	1.11182
										1232	U	0.03	0.0173205	0.19	0.08544
										1233	G	0.356667	0.168622	-0.01	0.113137
										1234	C	0.0833333	0.0152753	0.19	0.08544
										1235	G	0.0433333	0.0321455	0.18	0.155563
										1236	G	0.486667	0.306649	-0.01	0.113137
										1237	C	0.386667	0.151438	0.47	0.254558
										1238	U	0.0966667	0.124231	0.19	0.08544
										1239	U	0.02	0.121244	-0.0266667	0.105987
										1240	A	0.165	0.0636396	0.963333	0.248261
										1241	A	0.305	0.205061	-0.31	0.183848
										1242	U	0.25	0.113137	-0.065	0.0919239
										1243	U	0.405	0.275772	-0.18	0.226274
										1244	U	0.395	0.0636396	0.05	0.226274
										1245	G	0.57	0.169706	0.185	0.26163
										1246	A	0.72	0.240416	0.32	0.155563
										1247	C	0.33	0.169706	0.495	0.388909
										1248	U	0.115	0.13435	0.04	0.0424264
										1249	C	-0.18	0.212132	0.255	0.0494975
										1250	A	0.16	0.0707107	1.16333	0.431316
										1251	A	0.115	0.459619	0.443333	0.104083
										1252	C	-0.325	0.162635	0.366667	0.102632
										1253	A	-0.39	0.226274	0.203333	0.0416333
										1254	C	-0.32	0.155563	-0.463333	0.162891
										1255	G	-0.445	0.148492	-0.0533333	0.0152753
										1256	G	-0.39	0.240416	-0.146667	0.0929157
										1257	G	0.233333	0.100167	0.02	0.01
										1258	A	-0.683333	0.368556	0.34	0.138924
										1259	A	-0.146667	0.12741	0.22	0.034641
										1260	A	-0.0533333	0.0152753	0.933333	0.166533
										1261	C	-0.0566667	0.0680686	0.646667	0.181475
										1262	C	-0.0866667	0.0750555	-0.153333	0.150444
										1263	U	-0.0633333	0.0896289	0.04	0.01
										1264	C	-0.0333333	0.0288675	0.33	0.145258
										1265	A	-0.0433333	0.0550757	0.04	0.01
										1266	C	0.01	0.0608276	0.0166667	0.0152753
										1267	C	0.05	0.01	0.196667	0.0251661
										1268	C	0.0733333	0.0152753	0.346667	0.122202
										1269	G	-0.0366667	0.0321455	-0.0166667	0.0152753
										1270	G	-999	-	-0.14	0.0264575
										1271	C	0.143333	0.126623	0.363333	0.137961
										1272	C	0.193333	0.120554	0.18	0.06
										1273	C	0.24	0.1249	0.71	0.185203
										1274	G	0	0	0.06	0.01
										1275	G	0.02	0.0519615	-0.00666667	0.011547
										1276	A	0.15	0.03	1.28	0.524309
										1277	C	0.06	0.01	0.666667	0.179536
										1278	A	0.0533333	0.0152753	-999	-
										1279	C	-0.0366667	0.011547	0.226667	0.117189
										1280	G	-0.00666667	0.011547	0.06	0.01
										1281	G	0.29	0.149332	-0.00666667	0.011547
										1282	A	0.04	0.0173205	0.613333	0.198578
										1283	C	0.02	0.01	1.22333	0.605007
										1284	A	-0.0366667	0.011547	1.75	0.602246
										1285	G	-999	-	-999	-
										1286	G	0.04	0.0173205	-999	-
										1287	A	0.173333	0.115036	0.04	0.0173205
										1288	U	0.0466667	0.0635085	0.02	0.01
										1289	U	-0.03	0.01	0.03	0.0264575
										1290	G	0.05	0.0424264	0.03	0.01
										1291	A	0.0366667	0.0472582	0.273333	0.144684
										1292	C	0.00333333	0.0057735	2.80667	0.750555
										1293	A	0.596667	0.162583	-0.14	0.01
										1294	G	0.0733333	0.0152753	0.03	0.01
										1295	A	0.53	0.196977	0.52	0.166433
										1296	U	0.0866667	0.0152753	0.153333	0.107858
										1297	U	1.69667	0.349476	0.22	0.202978
										1298	G	0.343333	0.151767	0.176667	0.128582
										1299	A	0.06	0.01	0.143333	0.119304
										1300	U	0.76	0.243311	0.07	0.064291
										1301	A	0.12	0.115326	0.54	0.10583
										1302	G	0.0366667	0.0321455	0.176667	0.0404145
										1303	C	0.46	0.17088	3.66333	1.3522
										1304	U	0.0266667	0.0057735	0.206667	0.0550757
										1305	C	-0.02	0.01	-999	-
										1306	U	-0.0733333	0.0208167	0.09	0.043589
										1307	U	-0.0333333	0.011547	0.0266667	0.023094
										1308	U	-0.0966667	0.023094	0.253333	0.168622
										1309	C	0.05	0.034641	0.37	0.185203
										1310	U	0.03	0.0264575	0.113333	0.133167
										1311	C	0.323333	0.135769	0.03	0.0264575
										1312	G	0.0366667	0.011547	0.01	0.0173205
										1313	A	0.03	0.01	-0.183333	0.115902
										1314	U	0.16	0.101489	0.146667	0.0750555
										1315	U	0.296667	0.160416	0.176667	0.12741
										1316	C	-0.00666667	0.0057735	0.24	0.14
										1317	C	-999	-	0.106667	0.106927
										1318	G	-999	-	-0.0333333	0.0288675
										1319	U	-0.0866667	0.023094	0.08	0.087178
										1320	G	0.173333	0.10504	0.21	0.157162
										1321	G	0.27	0.1253	0.143333	0.0472582
										1322	G	0.84	0.255343	0.116667	0.200333
										1323	U	-999	-	0.253333	0.125033
										1324	G	0.166667	0.0351188	0.21	0.18
										1325	G	0.313333	0.135031	0.13	0.0964365
										1326	U	0.606667	0.152753	-0.736667	0.363639
										1327	G	0.68	0.13	0.07	0.01
										1328	G	0.01	0.052915	0.13	0.052915
										1329	U	0.39	0.135277	0.156667	0.0750555
										1330	G	1.22333	0.246847	0.2	0.112694
										1331	C	0.573333	0.117189	5.15667	1.45583
										1332	A	-0.06	0.0173205	-999	-
										1333	U	0.443333	0.119304	-0.0633333	0.011547
										1334	G	0.165	0.0636396	-0.12	0.0866025
										1335	G	0.736667	0.115036	0.00666667	0.193477
										1336	C	1.49667	0.452364	-0.0466667	0.0251661
										1337	C	-999	-	-0.00333333	0.0305505
										1338	G	0.126667	0.0960902	0.143333	0.135031
										1339	U	0.6	0.034641	0.0533333	0.17673
										1340	U	0.653333	0.181475	0.11	0.195192
										1341	C	0.06	0.01	0.42	0.235797
										1342	U	0.0633333	0.0152753	-0.0466667	0.0321455
										1343	U	0.06	0.01	0.113333	0.100167
										1344	A	0.116667	0.100167	-0.123333	0.125033
										1345	G	-0.0533333	0.011547	-0.0433333	0.0378594
										1346	U	0.02	0.01	0.0766667	0.0152753
										1347	U	0.0366667	0.011547	0.05	0.0141421
										1348	G	1.89333	0.371663	0.21	0.182483
										1349	G	0.483333	0.159478	0.13	0.0781025
										1350	U	0.0166667	0.0152753	0.0733333	0.0602771
										1351	G	0.19	0.101489	0.32	0.02
										1352	G	0.15	0.0360555	0.06	0.227156
										1353	A	0.616667	0.133167	0.213333	0.196299
										1354	G	0.566667	0.127017	0.14	0.104403
										1355	C	0.06	0.01	0.193333	0.124231
										1356	G	0.176667	0.106927	0.08	0.0264575
										1357	A	1.39667	0.293995	0.306667	0.202073
										1358	U	0.313333	0.162891	-0.0366667	0.046188
										1359	U	0.0866667	0.0152753	0.02	0.0608276
										1360	U	0.1	0.02	0.0166667	0.0152753
										1361	G	0.516667	0.155027	0.0966667	0.0757188
										1362	U	0.723333	0.148436	0.27	0.217025
										1363	C	1.38667	0.310698	0.01	0.043589
										1364	U	2.46	0.480833	-999	-
										1365	G	0.306667	0.204287	0.23	0.157162
										1366	G	0.146667	0.106927	0.263333	0.151438
										1367	U	0.126667	0.0321455	-0.0433333	0.0665833
										1368	U	0.156667	0.0208167	0.03	0.208087
										1369	A	0.22	0.105357	0.31	0.173494
										1370	A	0.466667	0.120139	0.256667	0.115902
										1371	U	0.826667	0.169214	0.12	0.101489
										1372	U	0.01	0.034641	0.113333	0.0351188
										1373	C	0.323333	0.16563	-0.01	0.043589
										1374	C	0.0866667	0.0152753	-0.0266667	0.011547
										1375	G	0.263333	0.100167	0.08	0.121244
										1376	A	0.22	0.0458258	1.50667	0.508068
										1377	U	0.6	0.196723	-0.01	0
										1378	A	0.126667	0.0251661	0.226667	0.16773
										1379	A	0.15	0.0264575	0.293333	0.12741
										1380	C	0.4	0.158745	-999	-
										1381	G	0.113333	0.0351188	0.15	0.0424264
										1382	A	0.133333	0.0503322	0.71	0.240624
										1383	A	0.203333	0.155671	0.393333	0.151767
										1384	C	0.0866667	0.0416333	0.01	0.181934
										1385	G	0	0.01	0.08	0.0173205
										1386	A	0.736667	0.195533	0.2	0.13
										1387	G	0.00666667	0.0057735	0.24	0.14
										1388	A	0.226667	0.100664	0.346667	0.111505
										1389	C	-999	-	0	0.01
										1390	U	0.22	0.121244	0.0133333	0.0251661
										1391	C	0.0566667	0.0057735	-1.24667	0.529182
										1392	U	0.14	0.104403	-0.32	0.238118
										1393	G	0.28	0.115326	-0.08	0.0360555
										1394	G	0.15	0.06245	0.0133333	0.0750555
										1395	C	0.163333	0.135769	0.496667	0.104083
										1396	A	0.4	0.158745	1.61667	0.453909
										1397	U	0.955	0.233345	0.0466667	0.064291
										1398	G	0.496667	0.104083	0.123333	0.083865
										1399	C	0.123333	0.0208167	0.133333	0.119304
										1400	U	0.0933333	0.0208167	0.103333	0.0152753
										1401	A	0.186667	0.0305505	0.146667	0.124231
										1402	A	3.45333	0.621396	0.71	0.238956
										1403	C	1.86667	0.3139	1.76667	0.570731
										1404	U	0.72	0.26	-0.0933333	0.109697
										1405	A	0.396667	0.202073	0.0733333	0.057735
										1406	G	0.223333	0.125033	-0.72	0.336452
										1407	U	0.0733333	0.011547	0	0.01
										1408	U	0.126667	0.0305505	0.0133333	0.0251661
										1409	A	0.47	0.205183	1.01333	0.646632
										1410	C	0.24	0.111355	0.37	0.130767
										1411	G	0.496667	0.104083	0.106667	0.046188
										1412	C	-0.04	0.01	-999	-
										1413	G	0.0833333	0.0152753	-999	-
										1414	A	0.04	0.01	-999	-
										1415	C	1.43	0.464866	1.96667	0.625806
										1416	C	0.423333	0.105987	-999	-
										1417	C	0.31	0.160935	3.29667	0.672632
										1418	C	0.7	0.226274	4.24667	0.714516
										1419	C	0.463333	0.205508	2.12	0.748064
										1420	G	0.74	0.153948	0.26	0.157162
										1421	A	2.45	0.65643	4.15333	0.931683
										1422	G	3.22	0.523259	0.416667	0.023094
										1423	C	2.23	0.572975	4.52	0.835943
										1424	G	3.03333	0.927434	0.203333	0.196299
										1425	G	0.0533333	0.057735	-0.0133333	0.011547
										1426	U	0.276667	0.136504	-0.61	0.427902
										1427	C	0.21	0.182483	-999	-
										1428	G	-0.0266667	0.0057735	-0.02	0.0888819
										1429	G	-0.0366667	0.0208167	-0.02	0.0173205
										1430	C	0.196667	0.170978	-0.11	0.043589
										1431	G	0.213333	0.011547	-0.396667	0.242143
										1432	U	0.826667	0.166533	-0.02	0.0173205
										1433	C	6.10333	1.24396	0.473333	0.4389
										1434	C	2.76667	0.556088	2.89	1.06066
										1435	C	0.733333	0.138684	8.27667	1.31645
										1436	C	0.06	0.0519615	2.94	1.71502
										1437	C	-0.0166667	0.0057735	1.32	0.59925
										1438	A	-999	-	1.16667	0.601775
										1439	A	0.283333	0.137961	0.61	0.441928
										1440	C	0.293333	0.140119	0.35	0.06245
										1441	U	0.223333	0.159478	0.106667	0.0152753
										1442	U	0.236667	0.102144	-0.28	0.141774
										1443	C	0.103333	0.0737111	0.193333	0.118462
										1444	U	0.143333	0.0896289	0.146667	0.110151
										1445	U	0.0833333	0.0723418	0.266667	0.153731
										1446	A	0.133333	0.0208167	0.33	0.111355
										1447	G	0.24	0.0818535	0.25	0.141067
										1448	A	0.633333	0.0288675	0.783333	0.217332
										1449	G	1.05667	0.272274	-0.0233333	0.0152753
										1450	G	0.176667	0.135769	0.0366667	0.0723418
										1451	G	0.743333	0.132035	0.07	0.01
										1452	A	0.0866667	0.0152753	1.11667	0.650718
										1453	C	0.17	0.13	0.23	0.190788
										1454	A	0.01	0	0.23	0.277128
										1455	A	0.133333	0.0305505	1.54667	0.610765
										1456	G	0.213333	0.011547	-0.0266667	0.0416333
										1457	U	0.406667	0.102632	0.0333333	0.0750555
										1458	G	0.326667	0.061101	0.08	0.121244
										1459	G	0.22	0.165227	0.206667	0.0152753
										1460	C	-0.0833333	0.0208167	0.206667	0.117189
										1461	G	-0.0866667	0.0321455	0.0466667	0.0208167
										1462	U	0.0266667	0.0152753	0.0566667	0.118462
										1463	U	4.02	0.792654	0.246667	0.0814453
										1464	C	4.58667	0.966661	0.971667	0.600965
										1465	A	0	0.0264575	0.186667	0.305996
										1466	G	0.1	0.01	0.0666667	0.0057735
										1467	C	0.23	0.052915	0.226667	0.0896289
										1468	C	0.196667	0.144684	-999	-
										1469	A	0.166667	0.113725	0.866667	0.279702
										1470	C	0.0533333	0.0585947	0.36	0.251197
										1471	C	0.136667	0.10116	1.43333	1.15768
										1472	C	0.236667	0.0416333	0.16	0.101489
										1473	G	0.19	0.104403	0.106667	0.0404145
										1474	A	0.116667	0.023094	0.22	0.199249
										1475	G	0.463333	0.100167	0.116667	0.10504
										1476	A	-999	-	0.27	0.13
										1477	U	0.186667	0.110151	0.09	0.0793725
										1478	U	0.0466667	0.0208167	0.0233333	0.011547
										1479	G	0.0833333	0.0723418	0.0466667	0.0057735
										1480	A	0.536667	0.104083	0.0133333	0.011547
										1481	G	1.33	0.252389	0.163333	0.10116
										1482	C	0.223333	0.215948	0.0466667	0.15885
										1483	A	0.473333	0.213854	0.876667	0.299388
										1484	A	2.08333	0.510816	0.203333	0.10116
										1485	U	0.463333	0.136504	0.0833333	0.17673
										1486	A	0.323333	0.185831	0.133333	0.127017
										1487	A	0.0833333	0.011547	0.533333	0.102632
										1488	C	0.24	0.182483	0.293333	0.118462
										1489	A	0.303333	0.193993	3.03667	0.721965
										1490	G	0.903333	0.191398	-0.08	0.034641
										1491	G	2.05333	0.42194	0.07	0.234307
										1492	U	0.36	0.0888819	-0.1	0.112694
										1493	C	-4.68333	1.09125	0.263333	0.231157
										1494	U	-0.813333	0.23029	0.22	0.215174
										1495	G	-0.216667	0.254231	0.3	0.0173205
										1496	U	-0.53	0.153948	0.383333	0.0208167
										1497	G	0.213333	0.0929157	0.19	0.01
										1498	A	0.296667	0.0404145	0.123333	0.0152753
										1499	U	0.806667	0.292803	-0.0466667	0.0416333
										1500	G	0.146667	0.17673	0.123333	0.0152753
										1501	C	-999	-	0.256667	0.115902
										1502	C	0.03	0.01	3.09333	1.66103
										1503	C	-0.333333	0.126623	1.33333	0.559851
										1504	U	0.35	0.07	0.193333	0.134288
										1505	U	0.65	0.296985	0.19	0.147986
										1506	A	0.533333	0.113725	-0.1	0.103923
										1507	G	3.43667	1.01687	-0.0566667	0.132791
										1508	A	0.48	0.1249	0.126667	0.011547
										1509	U	0.46	0.169706	0.0466667	0.0251661
										1510	G	-8.32	3.13029	0.0933333	0.0378594
										1511	U	-0.25	0.200749	0.0666667	0.162891
										1512	C	0.16	0.0264575	-0.04	0.069282
										1513	C	0.123333	0.0152753	0.27	0.25865
										1514	G	0.276667	0.164418	-999	-
										1515	G	0.0366667	0.0321455	-999	-
										1516	G	-1.6	0.435546	0.13	0.101489
										1517	G	4.42333	2.24487	0.11	0.0173205
										1518	C	0.236667	0.0416333	0.116667	0.184752
										1519	U	0.193333	0.0404145	0.09	0.0608276
										1520	G	-0.586667	0.18037	-0.0433333	0.0665833
										1521	C	0.496667	0.176163	-0.0133333	0.092376
										1522	A	2.845	0.247487	0.566667	0.110151
										1523	C	-999	-	0.193333	0.161658
										1524	G	0.306667	0.0585947	0.0833333	0.0550757
										1525	C	0.22	0.147309	0.435	0.148492
										1526	G	-2.34	0.680882	0.176667	0.0057735
										1527	C	0.496667	0.083865	0.196667	0.124231
										1528	G	-0.01	0.0781025	0.0333333	0.0057735
										1529	C	-1.28	0.401497	0.22	0.104403
										1530	U	0.156667	0.023094	0.106667	0.0057735
										1531	A	0.426667	0.057735	0.346667	0.211975
										1532	C	-6.15	1.82995	0.26	0.115326
										1533	A	-2.00667	0.607975	0.146667	0.167432
										1534	C	-0.56	0.157162	0.163333	0.15308
										1535	U	-5.38667	2.0778	-0.07	0.138564
										1536	G	0.236667	0.0288675	0.02	0
										1537	A	0.216667	0.0378594	0.406667	0.115902
										1538	C	0.376667	0.0757188	1.71333	0.419682
										1539	U	-0.466667	0.156312	-0.07	0.138564
										1540	G	0.0766667	0.083865	0.0133333	0.011547
										1541	G	-0.0166667	0.011547	0.08	0
										1542	C	-0.156667	0.254231	0.385	0.247487
										1543	U	-0.156667	0.115902	-0.03	0.01
										1544	C	-0.08	0.138924	0.106667	0.193993
										1545	A	0.0233333	0.0208167	0.18	0.23388
										1546	G	0	0.01	0.0566667	0.0057735
										1547	C	-0.02	0.467761	0.32	0.0264575
										1548	G	0.156667	0.15885	-0.25	0.14
										1549	U	1.11333	0.29023	-0.166667	0.150111
										1550	G	0.17	0.130767	0.0633333	0.0057735
										1551	U	0.306667	0.238607	0.1	0.0264575
										1552	G	0.746667	0.122202	0.0166667	0.0057735
										1553	C	0.386667	0.230723	4.42667	0.734189
										1554	C	0.25	0.03	2.45667	0.765005
										1555	U	0.403333	0.146401	0.353333	0.0503322
										1556	A	7.63	2.26762	4.16667	1.51662
										1557	C	2.59333	0.818556	1.14	0.539259
										1558	C	0.25	0.113578	0.366667	0.0862168
										1559	C	-0.0366667	0.011547	0.286667	0.115036
										1560	U	-0.02	0.0608276	0.186667	0.0152753
										1561	A	0.193333	0.133167	4.38	0.941701
										1562	C	0.01	0.034641	0.286667	0.115036
										1563	G	-0.0666667	0.011547	0.186667	0.0152753
										1564	C	-0.263333	0.464794	-0.296667	0.133167
										1565	C	0.0333333	0.0288675	0.0366667	0.0321455
										1566	G	-0.1	0.104403	-0.293333	0.12741
										1567	G	0.153333	0.161658	0.04	0.0264575
										1568	C	-0.04	0.01	0.123333	0.196299
										1569	A	0.186667	0.0981495	0.636667	0.211266
										1570	G	-0.146667	0.16773	-0.273333	0.166533
										1571	G	0.69	0.242487	-0.106667	0.023094
										1572	C	0.0566667	0.0404145	-0.0133333	0.0057735
										1573	G	0.496667	0.160104	0.353333	0.219621
										1574	C	-0.0666667	0.011547	0.663333	0.189297
										1575	G	0.123333	0.0550757	-999	-
										1576	G	0.41	0.13	-0.22	0.155885
										1577	G	0.923333	0.281484	-0.12	0.0608276
										1578	U	-999	-	-999	-
										1579	A	-999	-	-0.106667	0.023094
										1580	A	0.496667	0.184481	0.253333	0.232451
										1581	C	-999	-	0.446667	0.340783
										1582	C	0.23	0.0173205	0.346667	0.10116
										1583	C	0.0733333	0.0550757	0.126667	0.0288675
										1584	G	0.656667	0.198578	-0.73	0.497293
										1585	U	0.346667	0.0208167	-0.816667	0.516753
										1586	U	-0.0833333	0.118462	-0.106667	0.023094
										1587	G	-0.16	0.156205	-0.0833333	0.118462
										1588	A	-999	-	0.456667	0.125033
										1589	A	-0.0366667	0.011547	0.486667	0.0635085
										1590	C	0.43	0.101489	0.193333	0.127017
										1591	C	0.166667	0.011547	0.335	0.162635
										1592	C	0.0466667	0.0321455	0.17	0.0848528
										1593	C	-0.0866667	0.115902	0.17	0.242487
										1594	A	0.353333	0.135031	0.143333	0.178979
										1595	U	0.0633333	0.046188	-0.0566667	0.0550757
										1596	U	-0.206667	0.297377	-0.0333333	0.0757188
										1597	C	0.0333333	0.0057735	0.19	0.138564
										1598	G	0.17	0.0173205	0.136667	0.0057735
										1599	U	0.773333	0.145029	0.09	0.06245
										1600	G	0.27	0.155885	0.0633333	0.046188
										1601	A	0.33	0.294449	0.746667	0.583124
										1602	U	0.716667	0.133167	-0.0266667	0.0057735
										1603	G	0.14	0.115326	0.116667	0.0288675
										1604	G	0.03	0.25	-0.176667	0.0378594
										1605	G	0.386667	0.0602771	-0.33	0.190526
										1606	G	-0.0766667	0.011547	-1.24667	0.692917
										1607	A	-999	-	0.756667	0.193477
										1608	U	0.55	0.190526	0.183333	0.185023
										1609	C	0.0666667	0.0404145	0.176667	0.051316
										1610	G	-0.0566667	0.141539	-0.346667	0.271539
										1611	G	0.04	0.034641	-0.25	0.174356
										1612	G	0.136667	0.0971253	0.00666667	0.0321455
										1613	G	0.11	0.0781025	0.0733333	0.0503322
										1614	A	0.343333	0.109697	0.28	0.265141
										1615	U	0.536667	0.320832	0.163333	0.540031
										1616	U	0.233333	0.0750555	0.0533333	0.16773
										1617	G	0.785	0.0353553	0.0333333	0.0305505
										1618	C	0.103333	0.109697	0.146667	0.011547
										1619	A	0.213333	0.20502	1.01	0.199249
										1620	A	0.123333	0.178979	1.50667	0.600444
										1621	U	0.276667	0.0208167	0.213333	0.107858
										1622	U	0.486667	0.155671	0.0733333	0.0472582
										1623	A	0.116667	0.10116	2.31333	0.592818
										1624	U	0.116667	0.0665833	-0.075	0.043589
										1625	U	0.1	0.07	-0.0466667	0.0057735
										1626	C	-0.166667	0.150444	-0.17	0.147309
										1627	C	-0.0966667	0.106927	-0.356667	0.20502
										1628	C	-0.14	0.0173205	-0.62	0.415812
										1629	C	-0.1	0.0608276	-0.463333	0.297377
										1630	A	0.0766667	0.0321455	1.76667	0.586202
										1631	U	0.523333	0.183394	0.1	0.07
										1632	G	0.193333	0.0152753	0.05	0.0360555
										1633	A	0.253333	0.230072	0.583333	0.220303
										1634	A	0.193333	0.0152753	-999	-
										1635	C	0.00333333	0.193477	-999	-
										1636	G	0.63	0.170587	-0.343333	0.193477
										1637	A	8.65	1.76434	0.69	0.0173205
										1638	G	0.133333	0.023094	-0.463333	0.297377
										1639	G	0.406667	0.133167	-0.04	0.0781025
										1640	A	1.12667	0.351615	0.296667	0.219393
										1641	A	0.2	0.174356	0.166667	0.150111
										1642	U	0.03	0.0519615	-0.0866667	0.115902
										1643	U	0.146667	0.011547	-0.166667	0.228108
										1644	C	-0.15	0.156205	0.13	0.0866025
										1645	C	-0.06	0.138564	-0.336667	0.220076
										1646	C	-0.1	0.112694	-0.183333	0.136504
										1647	A	-0.143333	0.118462	0.0266667	0.193477
										1648	G	-0.09	0.130767	0.0666667	0.205508
										1649	U	-0.206667	0.297377	0.0966667	0.011547
										1650	A	0.11	0.0264575	-0.186667	0.142244
										1651	A	-0.08	0.0360555	-0.0833333	0.135031
										1652	G	0.21	0.147986	0.0366667	0.011547
										1653	U	0.00666667	0.20502	0.0866667	0.011547
										1654	G	0.0566667	0.0321455	-0.18	0.130767
										1655	C	0.1	0.0264575	-0.16	0.259422
										1656	G	-0.00333333	0.187705	-0.0633333	0.0493288
										1657	G	-0.0333333	0.0493288	0.0433333	0.110151
										1658	G	0.0833333	0.0723418	0.0433333	0.0251661
										1659	U	0	0.103923	-0.826667	0.474798
										1660	C	0.0133333	0.023094	-0.44	0.268514
										1661	A	-0.0566667	0.011547	-0.196667	0.219393
										1662	U	0.38	0.06245	-999	-
										1663	A	0.546667	0.221209	0.826667	0.270247
										1664	A	0.243333	0.107858	0.793333	0.299388
										1665	G	0.0866667	0.0665833	-0.03	0.0173205
										1666	C	-0.353333	0.179258	0.533333	0.0763763
										1667	U	0.39	0.186815	0.0266667	0.011547
										1668	U	0.536667	0.225462	-0.593333	0.271539
										1669	G	0.16	0.207846	-0.42	0.121655
										1670	C	-0.16	0.381051	-0.113333	0.296704
										1671	G	-0.186667	0.127017	0.01	0.0264575
										1672	U	0.143333	0.0152753	0.0566667	0.0288675
										1673	U	0.396667	0.0378594	-0.283333	0.150444
										1674	G	-0.113333	0.378197	0.0666667	0.0288675
										1675	A	0.166667	0.110151	0.353333	0.119304
										1676	U	0.04	0.0360555	0.153333	0.100167
										1677	U	0.233333	0.0152753	-0.63	0.223383
										1678	A	0.253333	0.0152753	-0.533333	0.28006
										1679	A	0.316667	0.20306	0.77	0.364966
										1680	G	9.28	2.3856	-999	-
										1681	U	3.28667	0.80575	-999	-
										1682	C	0.39	0.147309	-999	-
										1683	C	-0.0633333	0.135769	0.106667	0.0737111
										1684	C	0.0333333	0.106927	0.403333	0.160728
										1685	U	0.35	0.0264575	0.14	0.034641
										1686	G	0.02	0.208087	-999	-
										1687	C	0.0333333	0.133167	-999	-
										1688	C	0.0633333	0.0550757	0.0133333	0.0152753
										1689	C	0.483333	0.20502	0.483333	0.150444
										1690	U	0.263333	0.25697	0.0933333	0.0702377
										1691	U	0.7	0.0264575	-0.213333	0.387986
										1692	U	0.575	0.233345	-0.0533333	0.150111
										1693	G	0.373333	0.0321455	-0.143333	0.202073
										1694	U	0.26	0.122882	-0.133333	0.0288675
										1695	A	0.666667	0.171561	0.446667	0.105987
										1696	C	0.773333	0.160416	0.763333	0.0950438
										1697	A	0.713333	0.200083	-0.0733333	0.011547
										1698	C	0.716667	0.255016	1.14667	0.508462
										1699	A	0.713333	0.22723	0.973333	0.341223
										1700	C	0.24	0.06245	1.01333	0.453468
										1701	C	0.08	0.01	0.966667	0.430852
										1702	G	0.06	0.043589	-999	-
										1703	C	0.85	0.147309	0.773333	0.0057735
										1704	C	0.11	0.01	0.36	0.072111
										1705	C	-999	-	0.215	0.784889
										1706	G	0.22	0.177764	-0.516667	0.295691
										1707	U	1.35333	0.420634	-0.44	0.155563
										1708	C	-999	-	-0.16	0.0519615
										1709	G	0.433333	0.308923	0.0433333	0.0404145
										1710	C	0.43	0.216564	1.39667	0.624046
										1711	U	0.646667	0.200333	0.00333333	0.0493288
										1712	A	0.253333	0.360879	0.36	0.259808
										1713	C	0.363333	0.125033	0.0233333	0.0208167
										1714	U	0.42	0.0360555	-0.196667	0.306159
										1715	A	0.0733333	0.127017	0.826667	0.328075
										1716	C	0.0766667	0.0550757	-0.13	0.0519615
										1717	C	0.05	0.034641	0.273333	0.0929157
										1718	G	0.233333	0.187705	0.206667	0.011547
										1719	A	3.67667	0.837636	1.95	0.348281
										1720	U	0.723333	0.198578	0.02	0.0953939
										1721	U	1.99	0.546717	-0.446667	0.265016
										1722	G	0.49	0.103923	-0.293333	0.0723418
										1723	G	0.0466667	0.0321455	-0.29	0.138564
										1724	A	0.0733333	0.0472582	-0.18	0.0608276
										1725	U	0.05	0.0264575	-0.663333	0.375411
										1726	G	0.1	0.138924	-0.143333	0.310859
										1727	G	0.11	0.253574	-0.2	0.390512
										1728	U	0.0366667	0.0493288	-0.11	0.191572
										1729	U	0.216667	0.230072	-0.0733333	0.0873689
										1730	U	0.08	0.0953939	-0.0933333	0.0378594
										1731	A	-0.0766667	0.245425	0.306667	0.219393
										1732	G	0.576667	0.208407	-0.176667	0.237557
										1733	U	0.133333	0.0152753	-0.13	0.08544
										1734	G	0.05	0.0264575	0.07	0.01
										1735	A	0.0533333	0.046188	3.62667	0.734325
										1736	G	0.16	0.06245	-0.283333	0.534634
										1737	G	0.71	0.226274	-0.146667	0.0057735
										1738	C	-0.01	0	-0.24	0.185203
										1739	C	0.0266667	0.083865	-999	-
										1740	C	0.136667	0.44456	0.843333	0.23029
										1741	U	0.0333333	0.0305505	-1.025	0.657609
										1742	C	0.113333	0.064291	-0.333333	0.210792
										1743	G	0.233333	0.0251661	-0.243333	0.0378594
										1744	G	2.2	0.735323	0.0733333	0.127017
										1745	A	0.336667	0.0305505	5.58	1.78581
										1746	U	0.25	0.0264575	0.19	0.01
										1747	C	0.25	0.175784	-0.193333	0.130512
										1748	G	-0.06	0	-0.25	0.165227
										1749	G	0.0633333	0.0057735	-0.156667	0.0568624
										1750	C	-0.0466667	0.011547	-0.126667	0.0152753
										1751	C	-0.0433333	0.15308	0.46	0.266333
										1752	C	0.14	0.034641	0.146667	0.0378594
										1753	C	0.09	0.07	-0.0266667	0.023094
										1754	G	0.1	0.01	0.0533333	0.011547
										1755	C	-0.0266667	0.0378594	-0.536667	0.405504
										1756	C	-0.07	0	0.12	0.072111
										1757	G	-999	-	0.05	0.0173205
										1758	G	0.06	0.043589	-0.1	0.268887
										1759	G	0.06	0.043589	-0.0433333	0.011547
										1760	G	-999	-	-0.236667	0.127017
										1761	U	-0.06	0	-0.13	0.311127
										1762	C	1.46333	0.120968	-0.286667	0.0404145
										1763	G	0.573333	0.335012	0.14	0.410122
										1764	G	0.726667	0.617846	-999	-
										1765	C	1.5	1.19616	1.47333	0.707272
										1766	C	1.59333	0.130512	2.18333	0.90644
										1767	C	1.315	0.784889	2.72	0.883572
										1768	A	3.09	0.800187	1.86333	0.646632
										1769	C	2.11333	0.725419	1.54	0.487545
										1770	G	0.753333	0.246847	-0.213333	0.167432
										1771	G	-0.123333	0.196299	-0.22	0.155885
										1772	C	0.00333333	0.0288675	0.39	0.0565685
										1773	C	0.426667	0.328075	0.06	0.242487
										1774	C	-999	-	0.286667	0.228546
										1775	U	0.24	0.0264575	-0.0933333	0.0665833
										1776	G	0.196667	0.162891	-0.0266667	0.046188
										1777	G	0.03	0.0264575	-0.326667	0.190088
										1778	C	0.34	0.261534	-0.156667	0.254231
										1779	G	0.116667	0.011547	0.146667	0.0971253
										1780	G	-999	-	-0.183333	0.222336
										1781	A	0.893333	0.204042	1.21667	0.395769
										1782	G	0.656667	0.20502	0.376667	0.0635085
										1783	C	3.307	1.02907	2.21	0.721318
										1784	G	0.623333	0.0305505	-0.19	0.043589
										1785	C	0.3	0.10583	-0.286667	0.0404145
										1786	U	0.36	0.199249	-0.393333	0.244199
										1787	G	0.14	0.0964365	-0.27	0.034641
										1788	A	0.183333	0.0152753	0.993333	0.0321455
										1789	G	0.13	0.0793725	-0.4	0.242693
										1790	A	0.176667	0.102144	4.93	2.40327
										1791	A	0.233333	0.187705	1.5	0.912414
										1792	G	0.07	0.01	-0.306667	0.0665833
										1793	A	0.0866667	0.011547	-0.14	0.0608276
										1794	C	0.0666667	0.011547	1.81667	0.61403
										1795	G	0.00333333	0.0896289	-999	-
										1796	G	-0.00333333	0.0152753	-0.0766667	0.0665833
										1797	U	0.0133333	0.0288675	-0.24	0.199249
										1798	C	0.07	0.0360555	-0.0866667	0.117189
										1799	G	-0.0633333	0.057735	0.0133333	0.0493288
										1800	A	-0.23	0.190526	2.06667	0.734938
										1801	A	0.0133333	0.0152753	0.213333	0.0321455
										1802	C	0.0866667	0.011547	0.276667	0.145717
										1803	U	-0.0666667	0.133167	-0.12	0.0953939
										1804	U	0.15	0.0173205	-0.61	0.337787
										1805	G	0.14	0.390512	0.11	0.0173205
										1806	A	0.163333	0.376475	0.263333	0.248261
										1807	C	0.143333	0.428291	0.28	0.138564
										1808	U	0.15	0.0458258	0.08	0.0173205
										1809	A	0.15	0.0458258	0.223333	0.196299
										1810	U	0.256667	0.0208167	0.08	0.0519615
										1811	C	0.236667	0.0208167	-0.246667	0.28589
										1812	U	0.18	0.0264575	-0.23	0.147309
										1813	A	0.133333	0.0680686	0.113333	0.0550757
										1814	G	0.266667	0.0305505	-0.256667	0.20502
										1815	A	0.323333	0.0321455	1.98	0.655057
										1816	G	0.4	0.0360555	0.683333	0.142945
										1817	G	0.673333	0.275923	-0.333333	0.200333
										1818	A	-0.61	0.319531	1.82667	0.839305
										1819	A	-0.643333	0.480139	0.25	0.164621
										1820	G	0.00666667	0.136137	-0.333333	0.176163
										1821	U	0.6	0.219317	-0.363333	0.210792
										1822	A	0.2	0.0984886	0.426667	0.297377
										1823	A	-0.123333	0.0305505	-999	-
										1824	A	1.21333	0.120968	1.13667	0.325167
										1825	A	-999	-	1.62667	0.71143
										1826	G	-999	-	-1.69333	0.367469
										1827	U	-999	-	-0.713333	0.28746
										1828	C	-999	-	1.02667	0.245832
										1829	G	-999	-	-999	-
										1830	U	-999	-	-999	-
										1831	A	-999	-	-999	-
										1832	A	-999	-	-999	-
										1833	C	-999	-	-999	-
										1834	A	-999	-	-999	-
										1835	A	-999	-	-999	-
										1836	G	-999	-	-999	-
										1837	G	-999	-	-999	-
										1838	U	-999	-	-999	-
										1839	U	-999	-	-999	-
										1840	U	-999	-	-999	-
										1841	C	-999	-	-999	-
										1842	C	-999	-	-999	-
										1843	G	-999	-	-999	-
										1844	U	-999	-	-999	-
										1845	A	-999	-	-999	-
										1846	G	-999	-	-999	-
										1847	G	-999	-	-999	-
										1848	U	-999	-	-999	-
										1849	G	-999	-	-999	-
										1850	A	-999	-	-999	-
										1851	A	-999	-	-999	-
										1852	C	-999	-	-999	-
										1853	C	-999	-	-999	-
										1854	U	-999	-	-999	-
										1855	G	-999	-	-999	-
										1856	C	-999	-	-999	-
										1857	G	-999	-	-999	-
										1858	G	-999	-	-999	-
										1859	A	-999	-	-999	-
										1860	A	-999	-	-999	-
										1861	G	-999	-	-999	-
										1862	G	-999	-	-999	-
										1863	A	-999	-	-999	-
										1864	U	-999	-	-999	-
										1865	C	-999	-	-999	-
										1866	A	-999	-	-999	-
										1867	U	-999	-	-999	-
										1868	U	-999	-	-999	-
										1869	A	-999	-	-999	-

## Sheet: S4 Table 
Table S4. Characteristics of the ASOs. Modifications of nucleotides (N): NPS-phosphorothioate internucleoside linkage, NM-2ʹO-methylation, NL-locked nucleic acid.
Name	Sequence 5′→3′
KN	GMGMULGMCMGMUMGMAMGLAMCMGMCMULGMGM
KP	TLPSALPSCPSTLPSTPSAPSCLPSTLPSGPSAPSCLPSAPSGPSCLPSCPS
ASO_PAAN_1	CMGLAMAMAMALGMGMALGMUMGLGMCMAMGLAMAMGM
ASO_PAAN_2	CMULGMGMAMCMULCMCMGMULGMCMCMULGM
ASO_PAAN_3	GMUMGMCMUMUMCMUMUMGMGMGMCMCMAMCMUMUMUMCM
ASO_PAAN_4	UMCMUMGLGMGMGMGMCMUMGMAMAMGLGMGMCM
ASO_PAAN_5	UMUMGLAMAMAMGMAMAMUMUMAMUMAMUMCMUMAMUMGMGLAMAM

## Sheet: S5 Table 
Table S5. lncRNA-PAAN mapping data with ASOs. Reactivity of lncRNA-PAAN derived from SHAPE and chemical mapping. Blue colour mean ASO-binding site.
lncRNA-PAAN mapping data with ASO_PAAN_3						lncRNA-PAAN mapping data with ASO_PAAN_4
Position	Base	SHAPE reactivity	SD	DMS reactivity	SD	SHAPE reactivity	SD	DMS reactivity	SD
1	G	-999	-	-999	-	-999	-	-999	-
2	U	-999	-	-999	-	-999	-	-999	-
3	C	-999	-	-999	-	-999	-	-999	-
4	A	-999	-	-999	-	-999	-	-999	-
5	C	-999	-	-999	-	-999	-	-999	-
6	A	-999	-	-999	-	-999	-	-999	-
7	A	-999	-	-999	-	-999	-	-999	-
8	A	-999	-	-999	-	-999	-	-999	-
9	G	-999	-	-999	-	-999	-	-999	-
10	G	-999	-	-999	-	-999	-	-999	-
11	U	-999	-	-999	-	-999	-	-999	-
12	C	-999	-	-999	-	-999	-	-999	-
13	A	-999	-	-999	-	-999	-	-999	-
14	G	-0.02	0.0360555	-999	-	-999	-	-999	-
15	G	-0.02	0.06	0	0.02	0.00333333	0.0152753	-0.0166667	0.0321455
16	G	0.136667	0.136504	0.0166667	0.0814453	0.303333	0.0057735	0.0566667	0.0802081
17	A	0.0166667	0.0321455	0.376667	0.0650641	0.0733333	0.0152753	0.336667	0.0305505
18	C	0.223333	0.189297	0.22	0.0173205	0.166667	0.0057735	0.203333	0.011547
19	A	0.0333333	0.15308	0.17	0.0264575	0.03	0.01	0.21	0.0888819
20	G	0.09	0.0458258	0.0466667	0.0416333	0.0766667	0.011547	0.01	0.01
21	C	0.136667	0.0493288	0.00333333	0.0665833	0.16	0.01	0.03	0.0360555
22	U	0.25	0.277308	-0.12	0.330454	0.506667	0.011547	0.0766667	0.191398
23	G	-999	-	-0.0133333	0.0351188	-999	-	0.01	0.02
24	C	0.14	0.164621	0.88	0.131149	0.216667	0.0305505	0.9	0.222711
25	C	0.966667	0.0305505	1.71667	0.401539	1.03667	0.046188	1.47667	0.240901
26	A	1.16	0.788226	1.19	0.32187	0.813333	0.10116	0.983333	0.271539
27	G	1.23333	0.0814453	-0.07	0.09	1.30667	0.0723418	-0.00666667	0.085049
28	A	0.22	0.251595	0.41	0.205183	0.33	0.147309	0.563333	0.0472582
29	G	-999	-	-0.106667	0.0585947	-999	-	-0.06	0.0264575
30	A	0.91	0.158745	0.696667	0.0757188	1.13667	0.0635085	0.72	0.117898
31	A	0.863333	0.191398	0.646667	0.085049	1.11667	0.0635085	0.726667	0.142945
32	U	0.143333	0.288848	-0.1	0.0781025	0.39	0.0264575	-0.00666667	0.207445
33	G	0.383333	0.110151	-0.123333	0.0057735	0.373333	0.0152753	-0.0233333	0.0057735
34	A	0.18	0.0282843	0.456667	0.092376	0.186667	0.011547	0.536667	0.070946
35	A	0.196667	0.0321455	0.153333	0.0602771	0.233333	0.0057735	0.24	0.05
36	G	0.33	0.0424264	-0.0166667	0.011547	0.3	0.01	-0.11	0.268887
37	C	0.693333	0.125033	0.616667	0.0404145	0.746667	0.0057735	0.833333	0.113725
38	A	0.115	0.0212132	0.73	0.150997	0.126667	0.0057735	0.703333	0.104083
39	G	0.0133333	0.11547	-0.00666667	0.0986577	0.05	8.49837e-18	0.0633333	0.046188
40	A	0.12	0.164621	0.253333	0.051316	-0.06	0.01	0.173333	0.0960902
41	G	0.0133333	0.0493288	0.176667	0.238607	-0.21	0.0360555	0.123333	0.170392
42	G	-999	-	-0.005	0.0494975	-0.796667	0.0862168	-0.11	0.357631
43	G	0.05	0.0141421	-999	0	-0.06	0.0264575	-999	-
44	C	0.125	0.00707107	0.11	0.381838	0.195	0.0212132	0.265	0.0636396
45	U	0.00666667	0.268576	-0.116667	0.159478	0.21	0	0.0266667	0.102144
46	G	0.07	0.0608276	-0.0133333	0.0472582	0.266667	0.0757188	0.0933333	0.149778
47	U	-0.05	0.0264575	-0.0466667	0.0585947	-0.0766667	0.187705	-0.03	0.043589
48	G	-0.186667	0.144338	-0.00333333	0.0208167	0.0833333	0.132791	-0.04	0.06245
49	G	-0.156667	0.15308	-0.0166667	0.0321455	-999	-	-0.113333	0.0907377
50	G	-0.603333	0.170392	-0.05	0.0141421	0.12	0.338083	0.245	0.0636396
51	G	0.203333	0.046188	0.06	0.09	-999	-	-0.19	0.0989949
52	U	-0.085	0.162635	-0.0833333	0.102144	-0.11	0.208087	-0.0233333	0.18037
53	G	0.0533333	0.0152753	0.00666667	0.0602771	0.123333	0.011547	-0.0433333	0.0251661
54	A	0.153333	0.251462	0.343333	0.0950438	-0.133333	0.15885	0.32	0.0818535
55	A	-0.116667	0.142244	0.00666667	0.248462	0.0733333	0.0378594	0.295	0.304056
56	G	-0.06	0.0519615	-0.0166667	0.051316	0.0466667	0.0404145	-0.05	0.04
57	G	0.175	0.431335	-0.095	0.431335	-0.0933333	0.369639	-0.0466667	0.37072
58	G	-0.213333	0.372872	-0.173333	0.225019	-0.346667	0.318957	-999	-
59	A	0.14	0.19	0.28	0.0754983	0.0533333	0.0321455	0.19	0.043589
60	C	-999	-	0.386667	0.0896289	0.09	0	0.403333	0.0950438
61	U	0.523333	0.0305505	-0.0833333	0.102144	0.5	0.034641	0.03	0.0781025
62	G	2.64	0.773111	-0.05	0.06	3.62667	0.136137	-0.02	0
63	C	0.613333	0.456545	1.68333	0.263502	0.35	0.0953939	1.41333	0.207445
64	C	0.593333	0.42194	1.18333	0.0665833	0.35	0.0953939	1.14	0.0458258
65	A	0.605	0.120208	0.996667	0.135769	0.693333	0.057735	0.926667	0.0802081
66	G	0.153333	0.161658	-0.0266667	0.285015	0.0466667	0.0472582	0.166667	0.110604
67	U	0.223333	0.0208167	-0.0433333	0.0493288	0.18	0.0173205	-0.03	0.05
68	C	0.08	0.0953939	0.213333	0.0737111	0.0666667	0.0152753	0.2	0.0458258
69	U	0.64	0.297153	0.0333333	0.0568624	0.873333	0.0378594	0.08	0.0360555
70	U	1.23333	0.690604	0.253333	0.0503322	1.67	0.06245	0.266667	0.0404145
71	C	1.09	0.0707107	0.496667	0.0737111	1.22667	0.0416333	-999	-
72	U	0.58	0.0424264	-0.0266667	0.125033	0.6	0.112694	0.0733333	0.152753
73	G	0.0733333	0.0288675	-0.03	0.01	0.146667	0.0493288	-0.0233333	0.0152753
74	C	0.0266667	0.0378594	0.0833333	0.0404145	0.0333333	0.0550757	0.11	0.0655744
75	C	0.0266667	0.0635085	0.03	0.04	0.03	0.0519615	0.0166667	0.0351188
76	A	0.0766667	0.0635085	0.11	0.01	0.0466667	0.0057735	0.106667	0.0152753
77	C	-0.04	0.14	0.1	0.07	-0.0866667	0.057735	0.05	0.236432
78	U	1.45	0.196977	-0.0766667	0.107858	1.25333	0.0251661	-0.00333333	0.309892
79	C	0.48	0.0565685	1.58	0.334215	0.336667	0.011547	1.31667	0.214554
80	C	0.585	0.0919239	1.15333	0.253837	0.456667	0.0404145	1.00333	0.0723418
81	U	1.18	0.127279	0.0133333	0.064291	1.06	0.02	0.07	0.14
82	U	1.295	0.106066	0.00666667	0.0757188	1.42	0.052915	0.0766667	0.104083
83	U	1.315	0.148492	0.0633333	0.0750555	1.62333	0.051316	0.06	0.165227
84	U	1.20667	0.293995	-0.0233333	0.0585947	1.32	0.052915	0.0633333	0.0321455
85	C	0.21	0.381182	0.746667	0.119304	0.47	0.0173205	0.81	0.121244
86	G	-0.0166667	0.125033	-0.126667	0.0960902	0.0266667	0.0057735	-0.05	0.052915
87	U	-0.01	0.0458258	-0.12	0.04	-0.08	0.0173205	-0.0966667	0.0404145
88	G	-0.116667	0.0602771	-0.0166667	0.0550757	-0.0966667	0.0057735	-0.0733333	0.0416333
89	G	-0.0233333	0.185023	-0.00666667	0.158219	-0.163333	0.0152753	0.03	0.0984886
90	U	0.08	0.0519615	0.266667	0.115902	-0.0233333	0.057735	0.2	0.18735
91	C	-0.0133333	0.011547	0.113333	0.0152753	-0.02	0	0.143333	0.0650641
92	C	0.0133333	0.046188	0.0366667	0.0321455	0.0266667	0.0057735	0.0933333	0.0152753
93	U	0.0366667	0.0585947	-0.0366667	0.0152753	0.106667	0.0057735	-0.0233333	0.0208167
94	U	0.0866667	0.051316	-0.0166667	0.011547	0.123333	0.0057735	-0.03	0.02
95	C	0.0866667	0.115902	0.146667	0.0288675	-0.0133333	0.0057735	0.146667	0.0208167
96	C	-0.01	0.0173205	0.173333	0.0404145	-0.01	0	0.17	0.0173205
97	C	-0.02	0.052915	0.0466667	0.0321455	-0.0333333	0.0152753	0	0.0608276
98	U	0.03	0.06245	-0.0133333	0.0550757	0.0133333	0.0057735	-0.0333333	0.0378594
99	U	0.32	0.183576	-0.04	0	-999	-	-0.0466667	0.0057735
100	C	0.11	0.156205	0.0733333	0.0404145	-0.02	0	0.0233333	0.0208167
101	A	0.0566667	0.023094	0.266667	0.0585947	0.0533333	0.0057735	0.22	0.0173205
102	C	-0.09	0.208806	0.0566667	0.023094	0.01	0	0.0933333	0.0208167
103	U	0.136667	0.0472582	-0.0966667	0.208167	0.0533333	0.0057735	-0.0166667	0.249466
104	G	0.293333	0.26839	0.13	0.06	0.43	0.01	0.15	0.08544
105	C	0.0733333	0.057735	0	0.0173205	0.03	0.01	0.02	0.01
106	C	-0.0466667	0.124231	0.176667	0.0404145	0.0666667	0.023094	0.173333	0.0404145
107	U	0.01	0.121655	-0.0233333	0.144684	-0.01	0	0.0333333	0.132035
108	U	0.11	0.0519615	-0.00333333	0.125033	-0.0366667	0.011547	0.02	0.0964365
109	C	0.0133333	0.0404145	0.0233333	0.046188	-0.0566667	0.0288675	0.0266667	0.0750555
110	C	-0.00333333	0.0493288	0.0633333	0.0814453	-0.04	0.0173205	0.0766667	0.100664
111	U	0.03	0.0953939	-0.04	0.052915	0	0.0264575	0.05	0.034641
112	U	0.06	0.0519615	-0.0466667	0.0288675	0.11	0.0264575	0.02	0.06
113	C	0.0166667	0.10116	0.0566667	0.0550757	0.06	0.0264575	0.0666667	0.0251661
114	U	0.196667	0.145717	-0.06	0.0360555	0.25	0.0141421	0.00666667	0.057735
115	C	0.08	0.0141421	0.06	0.03	0.0533333	0.0057735	0.0866667	0.0057735
116	C	0.08	0.0141421	0.523333	0.0416333	0.03	0.01	0.365	0.0494975
117	C	0.2	0.0519615	0.243333	0.0472582	0.07	0.0264575	0.323333	0.159478
118	A	0.735	0.0494975	0.763333	0.109697	0.643333	0.0585947	0.71	0.08
119	G	0.633333	0.156312	0.00333333	0.113725	0.553333	0.0152753	0.04	0.190788
120	A	1.20333	0.578734	1.73333	0.151767	0.856667	0.0251661	1.68	0.137477
121	C	0.64	0.0916515	0.853333	0.268576	0.46	0.0264575	1.20333	0.080829
122	A	1.03333	0.223681	1.15667	0.146401	1.14	0.0360555	1.11667	0.132791
123	G	0.543333	0.083865	-0.05	0.0519615	0.75	0.01	-0.0233333	0.0550757
124	A	0.333333	0.21362	0.5	0.02	-999	-	0.466667	0.0321455
125	C	-0.02	0.01	0.0733333	0.0288675	-0.05	8.49837e-18	0.08	0.0173205
126	U	-0.0166667	0.0896289	-0.0166667	0.011547	0.06	0.01	-0.00333333	0.011547
127	G	-0.03	0.034641	-0.0633333	0.0602771	-0.07	0	-0.04	0.04
128	G	-0.103333	0.0057735	-0.0133333	0.0404145	-0.106667	0.0321455	-0.00333333	0.0416333
129	G	0.22	0.0866025	0.0133333	0.130512	0.156667	0.011547	0.0466667	0.085049
130	C	0.28	0.0282843	0.37	0.0866025	0.28	0.02	0.523333	0.0814453
131	A	0.943333	0.15308	0.786667	0.115902	1.13	0.02	0.783333	0.183394
132	U	0.973333	0.193993	0.0366667	0.0208167	1.37333	0.0680686	0.0466667	0.0321455
133	C	0.00666667	0.141539	0.413333	0.340049	-0.21	0.01	0.35	0.296985
134	C	-0.05	0	0.3	0.13	-0.926667	0.0351188	-999	-
135	A	0.176667	0.292632	0.413333	0.0945163	0.233333	0.083865	0.386667	0.0550757
136	G	0.07	0.183576	-0.0233333	0.145717	0.08	0.01	-0.0366667	0.202073
137	U	0.54	0.0848528	-0.0133333	0.155349	0.286667	0.0152753	-0.0333333	0.205508
138	U	0.586667	0.0472582	0.04	0.0360555	0.553333	0.0416333	0.0433333	0.0208167
139	C	0.0266667	0.179258	0.306667	0.243379	-0.01	0.01	0.286667	0.0568624
140	C	0.14	0.0141421	0.12	0.274955	0.05	0.0608276	0.23	0.115326
141	A	0.786667	0.220303	0.966667	0.080829	0.766667	0.064291	0.923333	0.130512
142	A	0.843333	0.275379	0.993333	0.170098	0.756667	0.0305505	0.853333	0.0351188
143	U	0.77	0.306431	0.03	0.072111	0.49	0.02	0.0233333	0.0450925
144	C	0.13	0.0424264	0.676667	0.398037	0.106667	0.0152753	0.44	0.034641
145	C	-999	-	0.56	0.072111	0.11	0.0141421	0.703333	0.125033
146	A	0.37	0.183848	0.91	0.225389	0.13	0.0141421	0.8	0.06245
147	A	0.883333	0.249065	1.20333	0.197569	0.686667	0.0251661	1.09667	0.0907377
148	A	1.35	0.03	1.54333	0.395264	1.46333	0.0152753	1.36333	0.155349
149	G	1.69333	0.218251	0.00333333	0.0493288	1.76667	0.130128	-0.0233333	0.0802081
150	G	0.0233333	0.0472582	0.01	0.01	0.126667	0.0321455	-0.0266667	0.0503322
151	C	-0.0366667	0.0503322	0.116667	0.0585947	-0.0366667	0.011547	0.0933333	0.0321455
152	U	0.0833333	0.0680686	0.03	0.043589	0.0733333	0.0208167	-0.0133333	0.0351188
153	G	0.07	0.01	-0.00333333	0.0152753	0.0966667	0.0057735	0.00666667	0.0251661
154	C	0	0.0173205	0.155	0.0353553	-0.00333333	0.0057735	0.176667	0.0550757
155	C	0.0433333	0.118462	0.25	0.181934	0.00333333	0.0057735	0.236667	0.217332
156	C	-0.02	0.138924	0.16	0.127279	-0.0733333	0.0057735	0.555	0.162635
157	C	-0.0433333	0.100167	0.193333	0.0568624	-0.126667	0.0208167	0.226667	0.122202
158	U	0.00666667	0.107858	-0.0633333	0.144684	-0.0133333	0.0152753	0.0366667	0.100167
159	U	0.516667	0.0152753	-0.0666667	0.125831	0.44	0.01	0.01	0.052915
160	U	1.09333	0.100664	-0.0266667	0.0208167	1.11667	0.0251661	-0.01	0.052915
161	G	0.706667	0.118462	0.02	0.0264575	0.66	0.06245	-0.00666667	0.064291
162	A	0.21	0.194679	0.35	0.06245	0.39	0.0360555	0.346667	0.0680686
163	C	0.346667	0.0208167	0.0533333	0.0378594	0.39	0.01	0.04	0.0360555
164	C	0.00666667	0.0550757	0.0933333	0.0351188	-0.0366667	0.0057735	0.0566667	0.0152753
165	A	0.0433333	0.0776745	0.665	0.205061	-0.0266667	0.0057735	0.52	0.0141421
166	G	0.315	0.00707107	0.0133333	0.011547	0.31	0.03	-0.00333333	0.0057735
167	G	0.02	0.01	-0.0166667	0.0288675	0.116667	0.0057735	-0.0233333	0.0351188
168	C	-0.0166667	0.0208167	0.186667	0.064291	-0.00666667	0.0378594	0.133333	0.0472582
169	C	0.0266667	0.20306	0.243333	0.187172	-0.0766667	0.0057735	0.126667	0.196554
170	C	0.283333	0.0321455	0.45	0.166433	0.316667	0.0152753	0.34	0.141421
171	A	-0.43	0.141421	-999	-	-0.596667	0.0351188	-999	-
172	U	-0.69	0.155563	0.05	0.113578	-0.63	0.0888819	0.176667	0.106927
173	C	0.193333	0.106927	0.055	0.205061	-0.04	0.0173205	-999	-
174	U	0.0266667	0.106927	0.0466667	0.0321455	-0.356667	0.0503322	0.07	0.034641
175	U	0.183333	0.0986577	0.0266667	0.0152753	0.163333	0.0057735	0.0266667	0.0057735
176	C	0.406667	0.245425	0.553333	0.145717	0.176667	0.0208167	0.446667	0.210792
177	U	0.1	0.0141421	0.00666667	0.0832666	-0.00666667	0.0416333	0.0666667	0.0862168
178	C	0.133333	0.0288675	0.0133333	0.102632	0.123333	0.0057735	0.0633333	0.0404145
179	C	0.0433333	0.124231	0.67	0.170587	0.06	0.01	0.47	0.03
180	A	-999	-	0.836667	0.0750555	-0.36	0.02	0.743333	0.15308
181	C	0.516667	0.340637	1.25333	0.102632	0.443333	0.0251661	1.06	0.216564
182	C	-999	-	0.48	0.0565685	-0.02	0.01	0.43	0.101489
183	U	0.15	0.0141421	-0.05	0.07	0.0466667	0.0057735	-0.0666667	0.0251661
184	C	0.356667	0.0763763	0.573333	0.0981495	0.24	0.122882	0.293333	0.0802081
185	A	0.0533333	0.133167	0.593333	0.105987	-0.11	0.01	0.526667	0.0288675
186	C	0.66	0.03	0.973333	0.325935	0.476667	0.0305505	0.856667	0.155027
187	A	0.135	0.0212132	0.95	0.310966	0.0166667	0.0152753	0.743333	0.136504
188	U	0.85	0.338083	0.173333	0.070946	0.74	0.0458258	0.12	0.03
189	C	0.826667	0.341955	0.5	0.0655744	0.616667	0.0450925	0.57	0.0519615
190	A	0.463333	0.0288675	1.28333	0.23029	0.363333	0.0450925	1.14333	0.169214
191	G	1.12333	0.309246	0.0166667	0.0321455	1.11	0.072111	-0.01	0.0173205
192	A	0.31	0.23388	-999	-	0.58	0.02	0.185	0.00707107
193	C	0.783333	0.109697	-999	-	0.97	0.0556776	-999	-
194	A	0.216667	0.0814453	0.866667	0.315647	0.243333	0.011547	1.24	0.105357
195	G	-0.00333333	0.0472582	0.35	0.0964365	-0.0333333	0.0057735	0.39	0.0608276
196	C	0.02	0.0141421	0.05	0.01	-0.05	0.01	0.0433333	0.0152753
197	C	0.31	0.208806	0.0366667	0.0416333	0.413333	0.0665833	0.0433333	0.0305505
198	A	1.82	0.409512	1.27333	0.124231	2.17	0.21	1.17667	0.138684
199	A	1.17	0.134536	1.00333	0.0814453	1.12333	0.0650641	0.916667	0.0907377
200	U	0.7	0.408412	0.0666667	0.085049	0.37	0.0264575	0.03	0.043589
201	C	0.03	0.052915	0.926667	0.230072	-0.0666667	0.0416333	1.14333	0.677963
202	G	0.0366667	0.0351188	0.0166667	0.064291	-0.02	0.034641	-0.193333	0.274651
203	G	-0.0433333	0.0680686	0.0233333	0.0568624	0.0533333	0.0472582	-0.0333333	0.0929157
204	C	-0.106667	0.282902	0.0566667	0.0680686	0.085	0.0353553	0.116667	0.0057735
205	U	0.05	0.145258	-0.04	0.322335	0.583333	0.023094	0.265	0.233345
206	G	0.065	0.106066	0.173333	0.0862168	0.0266667	0.023094	0.155	0.148492
207	C	0.06	0.134536	0.116667	0.0251661	-0.176667	0.011547	0.126667	0.213854
208	C	0.15	0.155563	0.07	0.177764	-0.18	0.04	-0.05	0.113137
209	C	-999	-	0.663333	0.0950438	-999	-	0.553333	0.0568624
210	A	-999	-	-0.0333333	0.0378594	-999	-	0.045	0.162635
211	G	0.513333	0.0057735	-999	-	0.646667	0.0404145	0.266667	0.293655
212	A	0.54	0.28688	0.543333	0.0585947	0.28	0.0264575	0.883333	0.342101
213	C	0.145	0.487904	0.376667	0.0404145	0.276667	0.0305505	0.51	0.127279
214	C	-0.403333	0.540031	-999	-	-1.93	0.144222	-999	-
215	U	0.393333	0.206478	-0.00666667	0.0986577	-999	-	0.025	0.120208
216	C	0.16	0.0282843	0.5	0.247588	-0.0966667	0.124231	0.313333	0.375411
217	G	0.836667	0.155349	-0.0933333	0.0986577	0.95	0.0264575	0	0.0141421
218	A	0.8	0.0264575	0.79	0.141774	1.06	0.0360555	0.793333	0.0251661
219	A	0.593333	0.160728	0.97	0.0608276	0.933333	0.061101	0.913333	0.0907377
220	A	0.67	0	0.823333	0.051316	0.77	0.0173205	0.81	0.167033
221	C	0.0866667	0.0152753	0.346667	0.0568624	0.0833333	0.0929157	0.37	0.02
222	C	0.116667	0.0251661	0.233333	0.0493288	0.0766667	0.0814453	0.213333	0.0057735
223	U	0.226667	0.126623	0.0433333	0.102632	0.0333333	0.0945163	0.0333333	0.061101
224	C	-0.0133333	0.144338	0.156667	0.100167	-0.113333	0.061101	0.186667	0.0802081
225	A	0.495	0.00707107	0.403333	0.0757188	0.475	0.0919239	0.42	0.130767
226	G	0.64	0.0424264	-0.0766667	0.0907377	0.486667	0.0251661	-0.0233333	0.0288675
227	U	1.00333	0.4389	-0.07	0.0424264	0.586667	0.070946	0.03	0.0173205
228	A	1.07	0.0141421	1.16667	0.200333	1.14333	0.0351188	1.04333	0.0750555
229	A	0.583333	0.120139	1.41	0.0888819	1.24333	0.0208167	1.32667	0.147422
230	C	0.04	0.149332	0.216667	0.11547	0.106667	0.0251661	0.296667	0.080829
231	C	0.03	0.240416	0.556667	0.230723	0.0166667	0.0305505	0.483333	0.0737111
232	U	0.62	0.0848528	0.0466667	0.180093	0.206667	0.195021	-0.02	0.01
233	A	0.846667	0.231805	0.323333	0.0986577	0.816667	0.195021	0.363333	0.0057735
234	G	0.57	0.0360555	-0.08	0.052915	0.416667	0.125033	-0.0433333	0.085049
235	A	1.62	0.0565685	0.63	0.0556776	1.42	0.158745	0.666667	0.0750555
236	A	0.78	0.0424264	0.576667	0.0450925	0.616667	0.107858	0.533333	0.0152753
237	G	0.00333333	0.1823	-0.06	0.072111	-999	-	-0.0233333	0.0152753
238	G	0.12	0.305123	0.02	0.0655744	-0.0566667	0.0351188	-0.0266667	0.051316
239	A	0.445	0.162635	0.253333	0.092376	0.263333	0.0208167	0.263333	0.0757188
240	A	0.623333	0.475114	0.483333	0.100664	0.39	0.0173205	0.463333	0.100664
241	A	0.256667	0.231805	1.10333	0.106927	0.42	0.0264575	0.98	0.0866025
242	U	0.616667	0.297377	0.00666667	0.0665833	0.476667	0.0208167	-0.0466667	0.0152753
243	G	-0.00666667	0.0832666	-0.166667	0.176163	0.103333	0.0057735	-0.0466667	0.0251661
244	G	0.166667	0.164418	-999	-	0.29	0.0173205	-999	-
245	A	-0.02	0.052915	0.92	0.10583	-0.0566667	0.011547	0.803333	0.11547
246	C	0.03	0.104403	-0.00333333	0.112398	0.00333333	0.0378594	0.0466667	0.0378594
247	C	0.156667	0.196554	-0.02	0.01	0.12	0.07	-0.0133333	0.0152753
248	U	0.19	0.0953939	-0.0166667	0.10116	0.203333	0.0305505	-0.0133333	0.125831
249	U	0.00666667	0.0305505	-0.0433333	0.0503322	0.05	0.104403	-0.103333	0.128582
250	G	0.17	0.18735	-0.0333333	0.0404145	0.0166667	0.0305505	-0.0233333	0.100664
251	G	0.2	0.183848	0.05	0.0608276	0.183333	0.150444	-0.0466667	0.0404145
252	C	0.12	0.381838	0.04	0.141421	0.24	0.191572	0.126667	0.10116
253	A	0.435	0.0353553	0.88	0.170587	0.306667	0.0152753	0.566667	0.10504
254	A	0.556667	0.151767	1.41333	0.162891	0.48	0.0264575	0.79	0.155242
255	A	0.39	0.03	1.27333	0.0550757	0.57	0	0.926667	0.115902
256	C	0.09	0.12	0.68	0.1	0.196667	0.0416333	0.693333	0.0757188
257	G	0.07	0.0141421	-0.0933333	0.106927	0.12	0.043589	-0.02	0.01
258	U	0.155	0.26163	-0.246667	0.261024	-0.0233333	0.0416333	-0.01	0.0360555
259	G	0.133333	0.165025	-0.166667	0.165025	0.49	0.034641	-0.02	0.0173205
260	U	0.125	0.0353553	-0.0733333	0.0650641	0.323333	0.0723418	0.01	0.0360555
261	G	0.03	0.238118	-0.03	0.215174	0.183333	0.0896289	-0.00333333	0.0208167
262	U	0.183333	0.0737111	-0.08	0.0707107	0.11	0.0781025	0.01	0.0173205
263	C	0.38	0.0707107	0.813333	0.0378594	0.113333	0.0152753	0.563333	0.0057735
264	A	-0.06	0.0848528	2.25667	0.335012	0.185	0.403051	1.40333	0.0750555
265	G	0.055	0.162635	-0.09	0.26	-0.163333	0.0404145	0.0566667	0.0152753
266	G	0.14	0.0565685	0.06	0.034641	0.08	0.0360555	-0.00666667	0.0057735
267	A	-999	-	0.203333	0.184752	0.00333333	0.0152753	0.33	0.0655744
268	G	-999	-	0.126667	0.21362	-0.02	0.156205	0.0933333	0.0750555
269	A	0.22	0.0282843	0.32	0.155563	0.15	0.043589	0.293333	0.0757188
270	G	-0.01	0.03	-0.166667	0.15308	-0.0666667	0.128582	-0.0966667	0.0986577
271	G	0.44	0.0424264	0.295	0.106066	-999	-	-0.14	0.112694
272	A	0.05	0.0424264	0.765	0.0494975	0.256667	0.0757188	0.763333	0.0929157
273	U	0.68	0.282843	-999	-	0.366667	0.196299	0.00333333	0.0650641
274	G	0.41	0.0655744	0.115	0.176777	0.263333	0.239653	-0.0366667	0.0321455
275	A	-999		2.545	1.27986	0.336667	0.360879	1.19	0.121244
276	C	0.0333333	0.0981495	0.146667	0.334714	-0.133333	0.25482	0.186667	0.0305505
277	U	-999	-	-0.02	0.0424264	0.0533333	0.0208167	0.0133333	0.0757188
278	U	-999	-	0	0.0141421	0.29	0.320468	-0.0266667	0.011547
279	G	-0.0766667	0.297377	-0.0833333	0.0907377	-0.166667	0.0680686	-0.0366667	0.0152753
280	G	0.18	0.156205	0.0133333	0.0404145	0.06	0.052915	0.00333333	0.0057735
281	A	0.4	0.325269	0.575	0.00707107	-0.46	0.03	0.456667	0.0305505
282	G	0.11	0.216564	0.0566667	0.257358	-0.1	0.0458258	-0.0966667	0.125033
283	G	-0.0166667	0.0208167	-0.03	0.0519615	-0.01	0.01	-0.03	0.06245
284	U	0.0966667	0.136504	0	0.01	0.21	0.0173205	-0.0233333	0.0763763
285	G	0.24	0.0282843	-0.025	0.0353553	0.286667	0.0896289	0.28	0.115326
286	U	0.396667	0.185831	0.0166667	0.0832666	0.336667	0.10504	-0.0433333	0.0416333
287	C	0.323333	0.0907377	0.0466667	0.0416333	0.33	0.101489	0.0533333	0.0208167
288	C	0.25	0.0793725	0.376667	0.0945163	-999	-	0.31	0.0264575
289	A	0.69	0.183848	1.95333	0.385919	0.54	0.01	1.24333	0.0763763
290	C	0.286667	0.0832666	0.8	0.141067	0.363333	0.051316	0.796667	0.0723418
291	C	0.32	0.0141421	0.956667	0.245425	0.456667	0.0057735	0.993333	0.126623
292	G	0.543333	0.100167	0.0433333	0.0378594	0.33	0.02	-0.123333	0.0305505
293	U	-999		0.0533333	0.0152753	0.0866667	0.0208167	-0.0833333	0.0321455
294	G	0.06	0.112694	-0.0866667	0.102144	0.226667	0.0057735	-0.103333	0.0585947
295	U	0.24	0.043589	0.05	0.0608276	0.453333	0.0288675	0.0133333	0.0450925
296	U	0.375	0.233345	0.11	0.043589	0.346667	0.0057735	0.05	0.01
297	U	-999	-	0.0766667	0.0493288	0.183333	0.011547	0.03	0.0556776
298	C	0.885	0.120208	0.113333	0.0602771	0.526667	0.0321455	0.163333	0.0404145
299	U	1	0.13	0.0966667	0.133167	0.673333	0.0057735	0.0133333	0.0208167
300	U	1.02	0.21	0.0766667	0.080829	0.33	0.0173205	0.01	0.0173205
301	A	-999	-	0.79	0.199249	-0.0533333	0.0057735	0.473333	0.0650641
302	C	0.103333	0.0305505	0.313333	0.061101	0.233333	0.011547	0.213333	0.0251661
303	U	0.586667	0.0650641	-0.0533333	0.0873689	0.49	0	-0.0533333	0.0152753
304	G	0.67	0.170587	-0.0433333	0.011547	-999	-	-0.03	0.0264575
305	A	1.42333	0.259679	1.29	0.115326	0.856667	0.0351188	1.27333	0.137961
306	A	1.31333	0.187705	0.843333	0.0602771	0.923333	0.0152753	0.893333	0.051316
307	G	0.156667	0.023094	0.00666667	0.0305505	0.08	0.01	-0.0266667	0.011547
308	A	0.04	0.01	0.226667	0.0378594	-0.11	0.0360555	0.19	0.034641
309	U	0.00666667	0.0351188	0.0133333	0.0351188	0.0166667	0.0321455	0.0333333	0.0251661
310	G	-0.06	0.02	-0.0166667	0.0208167	0.233333	0.0288675	-0.00333333	0.0208167
311	U	0.2	0.043589	0.0266667	0.0152753	-0.286667	0.133167	0.02	0.01
312	C	0.565	0.148492	0.195	0.0212132	0.453333	0.0152753	0.2	0.144222
313	U	1.63333	0.241109	0.0533333	0.147422	1.82667	0.051316	0.0333333	0.130512
314	A	1.68667	0.316439	0.926667	0.0723418	1.73333	0.0873689	0.98	0.0866025
315	A	1.11	0.193132	0.926667	0.110604	1.21333	0.0305505	0.99	0.173494
316	A	0.996667	0.176163	1.04333	0.051316	0.97	0.0173205	0.933333	0.151438
317	A	0.336667	0.085049	0.79	0.052915	0.263333	0.0057735	0.716667	0.0873689
318	G	-0.103333	0.111505	0.00666667	0.0152753	0.2	0.0173205	-0.00333333	0.0351188
319	U	-0.153333	0.070946	0.0466667	0.0493288	0.00333333	0.0378594	0.00666667	0.0665833
320	C	0.673333	0.011547	0.243333	0.0493288	0.62	0.02	0.233333	0.061101
321	A	0.623333	0.0351188	0.716667	0.0665833	0.936667	0.0208167	0.63	0.052915
322	A	0.543333	0.0665833	0.62	0.043589	0.866667	0.0208167	0.636667	0.0251661
323	U	0.4	0.07	0.06	0.01	0.413333	0.0208167	0.0133333	0.0404145
324	U	0.286667	0.0450925	0.00333333	0.0351188	0.176667	0.0404145	-0.00333333	0.0585947
325	G	-999	-	0.00333333	0.0208167	0.146667	0.023094	-0.02	0.03
326	G	0.163333	0.0057735	-0.0166667	0.0152753	-0.126667	0.0208167	-0.0366667	0.0152753
327	G	-0.22	0.0458258	-0.02	0.052915	-0.04	0.043589	-0.0266667	0.0378594
328	G	-999	0.0404145	0.02	0.0458258	0.343333	0.0057735	-0.00333333	0.0251661
329	U	0.596667	0.0945163	-0.0233333	0.0404145	0.613333	0.0152753	-0.00333333	0.0057735
330	C	0.57	0.0916515	0.74	0.0655744	0.556667	0.0757188	0.793333	0.0208167
331	A	0.38	0.173494	0.693333	0.090185	0.433333	0.0305505	0.636667	0.125033
332	A	0.0366667	0.0152753	0.51	0.0781025	0.0333333	0.0288675	0.413333	0.0503322
333	G	-0.143333	0.0378594	-0.0533333	0.0321455	0.136667	0.0404145	-0.0633333	0.0351188
334	G	0.246667	0.023094	-0.05	0.0360555	0.296667	0.0152753	-0.05	0.01
335	A	0.323333	0.0251661	0.47	0.034641	0.413333	0.0208167	0.406667	0.0057735
336	A	0.0833333	0.0404145	0.516667	0.105987	0.03	0.0173205	0.47	0.03
337	C	0.55	0.07	0.713333	0.0152753	0.94	0.03	0.69	0.07
338	A	0.686667	0.102144	1.21667	0.064291	0.826667	0.0251661	1.22	0.01
339	A	0.203333	0.0251661	1.44	0.08544	0.396667	0.011547	1.39333	0.0776745
340	G	-0.113333	0.0550757	-0.0233333	0.0057735	-0.0366667	0.011547	0.03	0.01
341	C	-0.06	0.043589	0.193333	0.0208167	-0.0966667	0.0288675	0.18	0.02
342	C	0.116667	0.0208167	0.28	0.0360555	0.00333333	0.0057735	0.24	0.0519615
343	U	0.106667	0.0208167	-0.0333333	0.0404145	0.153333	0.0208167	-0.0166667	0.0057735
344	C	0.38	0.043589	0.32	0.043589	0.44	0.0360555	0.393333	0.0208167
345	U	0.343333	0.023094	0.04	0.01	0.656667	0.0351188	0.00333333	0.0585947
346	A	0.00666667	0.0404145	1.50333	0.0650641	0.0833333	0.0057735	1.69333	0.205994
347	C	0.226667	0.0208167	0.0266667	0.0321455	0.306667	0.0152753	0.113333	0.046188
348	U	0.00666667	0.0321455	-0.00666667	0.023094	0.05	0.0173205	-0.05	0.03
349	C	0.333333	0.064291	0.306667	0.0493288	0.47	0.0173205	0.286667	0.064291
350	A	-999	-	0.41	0.052915	0.0633333	0.0550757	0.413333	0.023094
351	C	0.00333333	0.0351188	0.493333	0.0585947	0.345	0.318198	0.573333	0.0152753
352	A	0.25	0.02	0.476667	0.0450925	0.49	0.0916515	0.533333	0.0450925
353	U	0.27	0.034641	0.01	0.072111	0.623333	0.249065	0.0366667	0.0472582
354	G	0.77	0.0953939	-0.0133333	0.0378594	0.62	0.588982	-0.00333333	0.0404145
355	C	-0.25	0.06245	0.293333	0.110151	-0.075	0.0353553	0.43	0.0173205
356	A	0.413333	0.0152753	0.42	0.06245	0.736667	0.0251661	0.463333	0.0404145
357	U	0.413333	0.0404145	-0.00333333	0.011547	0.746667	0.023094	0.0566667	0.0152753
358	G	0.1	0.0519615	-0.0233333	0.0057735	0.11	0.113578	-0.00666667	0.0152753
359	U	-0.123333	0.0665833	-0.03	0.0173205	-0.0166667	0.0208167	-0.00333333	0.0305505
360	G	-0.166667	0.085049	-0.0433333	0.211266	-0.0333333	0.0665833	0.143333	0.165025
361	G	-0.18	0.0655744	-0.02	0.0608276	-0.0833333	0.0472582	-0.0266667	0.0602771
362	G	-0.123333	0.110604	-0.0166667	0.338428	0.0133333	0.023094	0.21	0.145258
363	C	0.0766667	0.023094	0.196667	0.0251661	0.035	0.0212132	0.343333	0.0305505
364	A	0.526667	0.0288675	0.766667	0.0288675	0.69	0.0173205	0.813333	0.0416333
365	A	0.82	0.0264575	0.88	0.052915	0.9	0.04	0.903333	0.0251661
366	A	1.12333	0.0288675	0.69	0.0655744	1.39	0.117898	0.703333	0.0665833
367	U	0.593333	0.119304	-0.0566667	0.0208167	1.19333	0.0378594	-0.1	0.052915
368	G	0.683333	0.248462	-0.0633333	0.0152753	1.09333	0.080829	-0.13	0.11
369	A	0.635	0.00707107	0.776667	0.0896289	0.97	0.0655744	0.826667	0.100167
370	A	0.82	0.087178	0.51	0.043589	1.08	0.0655744	0.533333	0.0251661
371	G	0.0733333	0.0493288	-0.02	0.0173205	0.196667	0.0208167	-0.0533333	0.0404145
372	U	0.316667	0.046188	-0.0466667	0.0288675	0.346667	0.0152753	-0.03	0.0173205
373	C	0.136667	0.064291	0.323333	0.061101	0.13	0.01	0.36	0.05
374	A	0.856667	0.104083	0.89	0.072111	1.36	0.034641	0.883333	0.0057735
375	C	-999	-	0.716667	0.080829	-999	-	0.753333	0.113725
376	A	1.28333	0.205994	0.666667	0.120139	1.99333	0.100167	0.71	0.115326
377	G	0.5	0.0608276	-0.0233333	0.011547	0.826667	0.0288675	-0.08	0.0264575
378	A	1.43333	0.115902	0.746667	0.119304	2.44333	0.194251	0.776667	0.0404145
379	A	-999	-	0.46	0.0360555	0.75	0.0264575	0.513333	0.0305505
380	C	-999	-	0.653333	0.0568624	-999	-	0.706667	0.0404145
381	A	0.495	0.0494975	0.756667	0.0416333	0.806667	0.195021	0.673333	0.011547
382	A	1.02	0.1	0.9	0.113137	0.983333	0.147422	0.923333	0.061101
383	A	1.11	0.111355	0.585	0.0636396	1.40333	0.15695	0.656667	0.106927
384	U	1.02333	0.0960902	0.07	0.268887	1.64	0.170587	-0.16	0.0458258
385	A	0.903333	0.0404145	1.24333	0.466083	1.62	0.0655744	1.07	0.208806
386	A	0.5	0.108167	1.66	0.0707107	0.926667	0.0763763	3.25667	2.50811
387	C	-0.05	0.06	-0.0566667	0.0737111	0.0633333	0.0208167	0.51	0.563205
388	C	0.07	0.05	0.113333	0.110604	0.3	0.01	0.27	0.121655
389	U	0.326667	0.0503322	0.143333	0.300389	0.623333	0.0251661	0.19	0.297153
390	A	0.51	0.0173205	0.735	0.0636396	1.01	0.0360555	1.02333	0.127017
391	C	0.0133333	0.0503322	0.596667	0.090185	0.36	0.03	0.833333	0.0450925
392	C	-0.116667	0.0450925	0.08	0.0360555	0.00666667	0.0057735	0.103333	0.0251661
393	C	-0.0633333	0.0208167	0.106667	0.0152753	-0.00333333	0.0057735	0.11	0.0556776
394	U	-0.0733333	0.0680686	0	0.0264575	0.0266667	0.011547	0.00333333	0.0251661
395	G	0.02	0.01	-0.0233333	0.0251661	0.116667	0.0057735	0.01	0
396	C	-0.116667	0.0378594	0.00333333	0.0208167	-0.103333	0.0057735	0.04	0.0264575
397	A	0.0666667	0.0251661	0.0966667	0.0568624	0.0366667	0.0152753	0.11	0.0173205
398	U	-0.04	0.03	-0.0133333	0.0251661	0.0566667	0.011547	0.0166667	0.0152753
399	C	0.01	0.0360555	0.0766667	0.0665833	0.05	0.01	0.14	0.0360555
400	C	-0.00333333	0.0602771	0.103333	0.090185	-0.00666667	0.011547	0.156667	0.023094
401	A	0.06	0.0360555	0.11	0.0793725	0.00666667	0.0251661	0.166667	0.0351188
402	G	0.173333	0.0550757	0.0233333	0.0152753	0.0133333	0.0057735	0.0333333	0.0321455
403	G	0.13	0.0781025	0.0166667	0.0208167	0.00666667	0.0057735	0.0333333	0.0208167
404	C	-0.263333	0.0493288	-0.00333333	0.113725	-0.103333	0.0057735	0.0266667	0.0251661
405	A	-0.403333	0.251064	0.59	0.39598	-0.0666667	0.0208167	0.29	0.01
406	C	-0.426667	0.207445	0.123333	0.152753	-0.0866667	0.0152753	0.0866667	0.0152753
407	G	-1.86333	0.680098	0.146667	0.0776745	0.06	0.01	0.00333333	0.061101
408	G	0.19	0.0608276	0.0433333	0.215948	-0.02	0.02	0.00333333	0.0057735
409	A	-999	-	0.48	0.310483	0.703333	0.0378594	0.38	0.0888819
410	G	0.6	0.113578	0.0533333	0.140119	0.25	0.0173205	0.02	0.0458258
411	U	0.303333	0.119304	0.06	0.207846	1.83	0.072111	0.0766667	0.0416333
412	C	1.21667	0.15308	0.253333	0.0493288	0.0533333	0.0404145	0.25	0.157162
413	C	0.246667	0.110151	0.18	0.072111	-0.0266667	0.0057735	0.156667	0.0971253
414	A	-0.0933333	0.0450925	0.463333	0.215484	0.123333	0.136504	0.416667	0.0472582
415	G	-0.0866667	0.12897	-0.035	0.120208	0.146667	0.188237	-0.146667	0.431548
416	G	0.313333	0.0305505	-0.0566667	0.0568624	-2.75667	0.170098	0.045	0.586899
417	G	0.18	0.0848528	0.103333	0.170978	-6.53667	0.135031	-999	-
418	A	-999	-	0.26	0.0565685	-6.02333	0.37072	-0.25	0.381838
419	C	-0.83	0.32078	0.396667	0.23094	-2.56	0.105357	0.286667	0.152753
420	A	-0.256667	0.185562	0.57	0.0424264	-0.373333	0.0152753	-999	-
421	C	-999	-	-999	-	-999	-	-999	-
422	C	-999	-	-0.17	0.194679	-5.29	0.262107	0.225	0.33234
423	C	-999	-	-0.06	0.144222	-0.54	0.151327	0.21	0.0565685
424	C	-0.233333	0.0802081	0.0833333	0.28589	0.13	0.0458258	0.34	0.0565685
425	C	0.0266667	0.023094	-0.02	0.105357	0.0666667	0.0152753	0.173333	0.249065
426	U	0.0133333	0.228108	0.156667	0.288675	0.45	0.04	0.0633333	0.109697
427	G	0.353333	0.177858	0.213333	0.080829	0.0633333	0.0493288	0.0633333	0.127017
428	C	0.02	0.0781025	0.0266667	0.0208167	0.0433333	0.064291	0.0566667	0.0862168
429	U	0.533333	0.0986577	0.0166667	0.0305505	0.246667	0.0208167	-0.0133333	0.0321455
430	G	-999	-	-0.0233333	0.0208167	0.34	0.02	0	0.07
431	C	0.203333	0.0832666	0.05	0.07	0.29	0.0458258	0.12	0.163707
432	U	0.296667	0.070946	0.0533333	0.0152753	0.243333	0.0251661	0.0833333	0.149778
433	G	0.306667	0.0585947	-0.00666667	0.150111	0.223333	0.0305505	0.3	0.06245
434	C	0.0766667	0.0152753	-0.0133333	0.120968	0.0533333	0.0305505	0.343333	0.0472582
435	C	-0.11	0.101489	0.0866667	0.171561	0.0366667	0.0472582	0.095	0.0353553
436	U	0.465	0.0353553	0.28	0.296985	0.386667	0.0862168	-0.04	0.0707107
437	A	0.583333	0.0251661	0.7	0.216333	1.76	0.1253	0.866667	0.215019
438	A	0.86	0.19975	0.785	0.205061	1.79	0.12	0.996667	0.0665833
439	G	1.35	0.331512	0.11	0.141421	1.97667	0.145717	0	0.06245
440	A	1.095	0.388909	0.546667	0.115902	1.82333	0.105987	0.76	0.0754983
441	G	-0.126667	0.37314	0.075	0.120208	1.35667	0.0950438	-0.0733333	0.0776745
442	A	0.0166667	0.0665833	0.79	0.373229	1.11667	0.085049	0.833333	0.0945163
443	A	0.523333	0.15885	0.926667	0.19218	1.28667	0.110151	1.11667	0.0650641
444	A	0.586667	0.318172	0.2	0.282843	0.636667	0.164418	0.496667	0.051316
445	G	1.27	0.113137	-0.355	0.431335	0.353333	0.168622	-0.02	0.0264575
446	U	-0.33	0.579828	-0.76	0.961665	0.0866667	0.153731	-0.0666667	0.0321455
447	G	-1.44667	0.79758	0.0333333	0.41138	-0.0566667	0.0665833	-0.0666667	0.0152753
448	G	1.21	0.0141421	1.04333	0.245832	0.05	0.156205	0.05	0.05
449	C	3.94667	1.10821	4.77667	3.57503	-0.00333333	0.0152753	0.35	0.0360555
450	C	5.04667	1.03389	5.76667	3.55196	0.195	0.0212132	0.603333	0.0814453
451	C	7.29	1.3435	6.94	3.7958	0.823333	0.100664	0.456667	0.128582
452	A	3.11	1.24451	3.11333	0.84388	0.496667	0.0493288	0.813333	0.0929157
453	A	2.91	1.10309	3.70333	1.71465	0.77	0.111355	0.503333	0.0493288
454	G	1.72	0.901499	2.62	1.49492	0.76	0.043589	-0.09	0.034641
455	A	4.25667	4.5755	1.04	0.525071	0.586667	0.143643	0.516667	0.0208167
456	A	-1.39333	2.69912	0.993333	0.512868	0.533333	0.117189	0.393333	0.023094
457	G	-0.0766667	0.245425	0.06	0.330454	0.276667	0.0450925	0.03	0.06
458	C	0.21	0.225389	-0.13	0.23516	0.296667	0.0208167	0.223333	0.011547
459	A	-999	0	-999	-	-999	-	1.57333	0.0971253
460	C	-0.0166667	0.0550757	0.0533333	0.112398	0.15	0.02	0.0366667	0.0404145
461	U	0.106667	0.0208167	0.0633333	0.178979	-0.0233333	0.0152753	0.00333333	0.051316
462	G	0.193333	0.0680686	0.02	0.0608276	0.0566667	0.0152753	-0.05	0.0173205
463	G	0.21	0.127279	0.03	0.0953939	0.0466667	0.0057735	0.0633333	0.0351188
464	C	-999	-	0.485	0.0636396	0.07	0.072111	0.35	0.104403
465	C	0.35	0.0141421	0.33	0.0141421	0.0566667	0.0737111	0.513333	0.102632
466	C	1.04667	0.0550757	0	0.07	0.996667	0.21362	0.173333	0.0208167
467	G	1.01667	0.100167	0.0133333	0.023094	1.16667	0.0750555	-0.00666667	0.0305505
468	G	0.28	0.0519615	0.106667	0.0757188	0.246667	0.0404145	-0.0166667	0.0208167
469	U	0.0466667	0.0251661	0.0566667	0.0723418	0.0466667	0.0152753	0.01	0.0264575
470	G	-0.0166667	0.0152753	-0.005	0.00707107	0.0166667	0.0057735	0.01	0.0264575
471	C	0.0533333	0.070946	0.0666667	0.0896289	-0.00666667	0.0057735	0.0366667	0.0057735
472	C	0.35	0.0818535	0.02	0.0424264	0.0233333	0.0251661	0.07	0.0264575
473	U	0.526667	0.132791	0.07	0.07	0.226667	0.0251661	0.0733333	0.125033
474	G	-999	-	0.07	0.069282	0.223333	0.0702377	0.12	0.0793725
475	C	0.0833333	0.0737111	0.55	0.0424264	0.346667	0.051316	-999	-
476	U	0.32	0.181934	0.11	0.14	0.14	0.0173205	0	0.0818535
477	G	0.213333	0.011547	0.106667	0.0650641	0.47	0.0264575	0.0166667	0.116762
478	A	0.0166667	0.0321455	0.2	0.0953939	0.163333	0.0208167	0.253333	0.011547
479	U	-999	-	0.0466667	0.106927	0.0566667	0.0057735	0.0166667	0.0208167
480	G	0.435	0.289914	0.00666667	0.0288675	0.37	0.0707107	0.0233333	0.011547
481	C	0.206667	0.264071	0.13	0	0.266667	0.0321455	0.413333	0.080829
482	C	0.123333	0.179258	0.113333	0.125831	-0.0466667	0.0351188	0.21	0.03
483	A	0.07	0.069282	0.06	0.0264575	-0.0866667	0.0351188	0.133333	0.0757188
484	G	0.183333	0.155027	0.116667	0.138684	-0.02	0.0655744	-0.0666667	0.0057735
485	G	0.2	0.23388	0.05	0.0360555	0.2	0.113137	0.0433333	0.0873689
486	A	0.105	0.0212132	0.12	0.191572	-0.27	0.069282	0.723333	0.33126
487	G	0.0966667	0.0493288	0.216667	0.124231	-0.08	0.0264575	0.136667	0.44658
488	C	-0.0666667	0.263122	0.0433333	0.0152753	0.153333	0.0650641	0.0833333	0.0305505
489	C	0.156667	0.105987	0.0766667	0.0450925	0.183333	0.023094	0.316667	0.161967
490	C	0.116667	0.184481	0.06	0.06245	0.09	0.03	0.203333	0.115902
491	U	0.196667	0.20306	-999	-	0.0333333	0.0305505	-0.02	0.0264575
492	C	-999	-	-999	-	0.415	0.0636396	0.34	0.165227
493	U	0.343333	0.0776745	0.02	0.01	0.45	0.07	0.115	0.106066
494	G	0.636667	0.083865	-0.01	0.0173205	0.873333	0.0950438	0.0833333	0.172143
495	C	0.416667	0.337095	0.355	0.0494975	0.466667	0.105987	-999	-
496	U	0.62	0.0282843	0.0966667	0.0351188	0.913333	0.0378594	0.0666667	0.136504
497	A	0.413333	0.0832666	-0.04	0.0141421	-999	-	0.245	0.304056
498	C	-999	-	0.423333	0.460688	-999	-	0.0333333	0.120968
499	U	0.17	0.363868	0.476661	0.179257	0.06	0.0264575	0.155	0.190919
500	G	0.273333	0.211266	0.477439	0.180514	0.0466667	0.023094	0.106667	0.110151
501	C	0.8	0.121655	0.478217	0.181771	0.085	0.0494975	0.09	0.212132
502	C	0.463333	0.169214	0.478996	0.183028	0.826667	0.0404145	0.493333	0.0351188
503	U	0.18	0.274955	0.479774	0.184285	0.6	0.108167	0.18	0.13
504	G	0.18	0.245153	0.480552	0.185542	0.0866667	0.10116	0.183333	0.257164
505	A	0.74	0.251064	0.48133	0.186799	0.0433333	0.370045	0.27	0.298161
506	C	0.426667	0.150997	0.482108	0.188056	0.38	0.0424264	0.24	0.137477
507	A	0.153333	0.120554	0.546667	0.0971253	0.12	0.04	0.42	0.0141421
508	C	0.563333	0.0650641	0.79	0.0360555	0.666667	0.070946	0.975	0.487904
509	A	-999	-	0.596667	0.0351188	0.753333	0.120139	0.63	0.226274
510	A	0.52	0.0565685	0.206667	0.418848	0.05	0.034641	0.66	0.113137
511	G	0.03	0.121655	-0.08	0.0424264	0.525	0.00707107	0.08	0.127279
512	C	0.165	0.26163	0.573333	0.0665833	-999	-	0.59	0.0707107
513	A	0.493333	0.179536	-999	-	0.65	0.268701	0.21	0.141421
514	U	0.45	0.0282843	0.08	0.0565685	0.58	0.127279	0.33	0.169706
515	C	0.04	0.01	0.133333	0.090185	0.055	0.00707107	0.12	0.0707107
516	C	-0.00666667	0.011547	0.16	0.0173205	0.02	0	0.06	0.169706
517	U	0.136667	0.051316	0.0133333	0.130512	0.25	0	0.175	0.233345
518	G	0.156667	0.083865	-0.0666667	0.0750555	0.205	0.00707107	0.01	0
519	C	-0.72	0.121244	0.236667	0.336502	-0.895	0.00707107	-0.015	0.120208
520	G	-0.156667	0.0550757	0.03	0.36428	-0.33	0.0282843	0.005	0.00707107
521	C	0	0.0866025	-0.12	0.08544	-0.155	0.00707107	0.15	0.212132
522	U	0.16	0.0984886	-0.0733333	0.0472582	0.22	0.0282843	0.04	0.0424264
523	U	0.366667	0.126623	-0.03	0.0608276	0.41	0.127279	-0.065	0.431335
524	C	0.0133333	0.011547	0.143333	0.135769	0.075	0.00707107	0.095	0.0353553
525	C	-0.216667	0.070946	0.265	0.00707107	-0.4	0.0282843	0.04	0.0424264
526	C	-0.163333	0.0305505	0.565	0.106066	-0.2	0	1.005	0.700036
527	C	0.00666667	0.0057735	0.0766667	0.085049	0.025	0.00707107	0.12	0.113137
528	C	0.0466667	0.0057735	0.246667	0.10504	0.13	0	0.25	0.0282843
529	U	0.82	0.169706	0.0433333	0.0288675	0.68	0.0565685	0.135	0.120208
530	C	0.233333	0.0568624	0.386667	0.023094	0.3	0	0.34	0.169706
531	C	0.0266667	0.0416333	0.216667	0.0503322	-0.055	0.00707107	0.295	0.0212132
532	C	-0.06	0.03	0.24	0.072111	0.04	0	0.3	0.0141421
533	A	0.53	0.141421	0.406667	0.023094	0.655	0.162635	0.37	0.0565685
534	G	0.116667	0.0585947	-999	-	0.36	0.144222	0	0.0282843
535	G	0.07	0.0608276	0.04	0.06	0.0833333	0.0416333	0.07	0.0424264
536	C	0.0233333	0.0208167	0.0933333	0.064291	0.0733333	0.0550757	0.17	0.0424264
537	C	0.0833333	0.0288675	0.103333	0.109697	0.04	0.0173205	0.035	0.0353553
538	C	0.0366667	0.0814453	0.12	0.122882	0.196667	0.0321455	0.175	0.106066
539	U	0.02	0.0264575	0.06	0.087178	0.0433333	0.0057735	0.095	0.148492
540	C	0.03	0.0264575	0.28	0.122882	0.0666667	0.0057735	0.355	0.13435
541	C	0.00333333	0.051316	0.353333	0.0971253	-0.00333333	0.0152753	0.655	0.346482
542	C	-0.0733333	0.0862168	0.32	0.13	0.0133333	0.0896289	0.375	0.106066
543	C	0.175	0.346482	0.306667	0.080829	-0.09	0.0264575	0.48	0.155563
544	G	0.535	0.0777817	-0.115	0.0636396	0.586667	0.196554	0.125	0.318198
545	A	0.61	0.372066	0.653333	0.0737111	0.83	0.242487	0.8	0.39598
546	A	0.456667	0.162583	0.713333	0.115036	0.63	0.173205	0.615	0.0919239
547	A	0.61	0.141774	1.25333	0.31628	0.643333	0.115902	0.99	0.113137
548	G	0.0533333	0.0416333	0.01	0.0519615	0.0533333	0.011547	0.22	0.325269
549	C	0.116667	0.0450925	0.00666667	0.0503322	-0.00666667	0.0152753	0.195	0.33234
550	G	0.156667	0.0251661	-0.0233333	0.0305505	0.17	0.0173205	-0.075	0.0212132
551	U	0.116667	0.0680686	-0.01	0	0.0733333	0.0057735	0.005	0.0636396
552	G	0.0333333	0.0152753	0.0133333	0.0305505	-0.02	0.01	-0.035	0.0494975
553	G	0.00333333	0.0305505	0.0233333	0.0723418	-0.0233333	0.0057735	0.193333	0.155349
554	G	-0.0266667	0.061101	0.2	0.15	-0.0166667	0.0057735	0.256667	0.165025
555	C	-0.05	0.05	0.113333	0.0493288	-0.05	0.0173205	0.206667	0.109697
556	C	-0.025	0.00707107	0.03	0.0282843	-0.03	0	0.0266667	0.070946
557	A	0.776667	0.183394	0.53	0.173205	0.87	0.147986	0.56	0.151327
558	C	0.08	0.01	0.906667	0.0550757	0.286667	0.023094	1.21333	0.579511
559	A	0.103333	0.0404145	0.323333	0.10116	0.12	0.043589	0.363333	0.222336
560	G	-0.133333	0.107858	0.0133333	0.145029	-999	-	-0.163333	0.105987
561	G	-0.01	0.02	-0.0433333	0.0723418	0.17	0.0707107	0.13	0.282843
562	U	-0.03	0.0282843	-0.0433333	0.245425	-0.05	0.0866025	0.225	0.233345
563	A	0.08	0.0565685	0.515	0.0494975	-0.203333	0.0814453	1.01	0.763741
564	C	1.68667	0.303535	0.183333	0.0737111	1.48333	0.193477	0.325	0.176777
565	C	0.336667	0.0351188	0.61	0.192873	0.613333	0.0702377	1.21333	1.22769
566	A	-0.0333333	0.0152753	0.555	0.190919	-0.0866667	0.0152753	-0.12	0.169706
567	C	0.12	0.04	0.643333	0.136504	0.113333	0.0057735	0.68	0.23516
568	U	0.0266667	0.0057735	0.0933333	0.300389	0.0733333	0.0057735	0.075	0.0353553
569	C	0.0233333	0.0152753	0.223333	0.251064	0.12	0.01	0.455	0.0353553
570	C	-0.0166667	0.0057735	0.0366667	0.0450925	-0.09	0.01	0.146667	0.269506
571	C	-0.01	0.0173205	-999	-	-0.0433333	0.0057735	0.405	0.13435
572	U	-0.0166667	0.046188	0.173333	0.124231	-999	-	0.14	0.183848
573	A	-0.05	0.0556776	0.18	0.183848	0.173333	0.046188	0.77	0.153948
574	U	0.946667	0.198578	0.643333	0.211266	0.813333	0.150111	0.206667	0.221435
575	G	0.756667	0.146401	-0.0233333	0.080829	0.713333	0.106927	0.33	0.155563
576	C	0.17	0.0458258	0.0833333	0.0873689	0.163333	0.0288675	0.31	0.0989949
577	C	0.01	0.0173205	0.37	0.0793725	0.0233333	0.0057735	0.393333	0.0503322
578	A	0.06	0.02	0.6	0.145258	0.0966667	0.0152753	0.616667	0.137961
579	C	0.216667	0.0305505	0.42	0.191572	0.146667	0.023094	0.463333	0.122202
580	U	0.0433333	0.0351188	0.103333	0.159478	-0.0266667	0.0208167	0.15	0.173494
581	G	0.123333	0.0472582	-0.0533333	0.0351188	0.0266667	0.0321455	0.143333	0.204042
582	A	0.313333	0.0550757	0.453333	0.433167	0.216667	0.0665833	-999	-
583	G	0.49	0.158745	0.265	0.388909	0.426667	0.118462	0.2	0.226274
584	C	0.136667	0.0602771	-999	-	0.123333	0.080829	-999	-
585	C	-0.24	0.05	0.153333	0.223681	-999	-	0.216667	0.120554
586	C	-0.0666667	0.0057735	0.0533333	0.0945163	-0.02	0.01	0	0.113137
587	C	-0.236667	0.119304	-999	-	-0.123333	0.0378594	0.73	0.180278
588	A	-0.36	0.19975	0.8	0.0519615	-999	-	1.03333	0.326241
589	C	0.263333	0.0416333	1.28667	0.208407	0.07	0.121655	0.923333	0.275379
590	A	-999	-	0.77	0.0953939	0.366667	0.046188	1.305	0.841457
591	U	0.94	0.232594	0.0733333	0.046188	0.87	0.03	-0.0333333	0.110604
592	U	1.07	0.245561	0.0266667	0.0208167	0.853333	0.011547	0.193333	0.166233
593	U	1.33	0.334215	0.08	0.034641	1.37333	0.106927	0.233333	0.195533
594	C	0.97	0.283549	0.97	0.0458258	0.98	0.0781025	0.776667	0.247049
595	C	0.0966667	0.110604	0.3	0.0818535	0.00333333	0.0288675	0.316667	0.0450925
596	C	0.04	0.03	0.623333	0.051316	0.03	0.0173205	0.573333	0.106927
597	A	0.05	0.03	0.833333	0.0802081	0.0633333	0.0152753	1.34333	0.958454
598	U	0.71	0.0781025	0.05	0.0173205	0.883333	0.080829	0.263333	0.210079
599	C	0.465	0.0494975	-0.0133333	0.225906	0.573333	0.0378594	-0.31	0.268701
600	C	-0.12	0.03	-999	-	-0.31	0.0360555	0.88	0.502394
601	C	-0.0366667	0.112398	-0.133333	0.237136	-999	-	0.0566667	0.195533
602	C	0.0166667	0.0321455	-0.186667	0.248462	-0.166667	0.0057735	0.193333	0.0750555
603	C	-0.156667	0.0057735	0.15	0.0519615	-0.133333	0.011547	0.476667	0.061101
604	A	0.203333	0.046188	0.976667	0.0351188	0.23	0.0360555	0.535	0.0494975
605	A	0.516667	0.0757188	1.36	0.194679	0.536667	0.10116	1.11333	0.53799
606	G	0.593333	0.0665833	0.02	0.02	-999	-	-0.125	0.417193
607	C	0.375	0.00707107	-0.276667	0.161658	-0.256667	0.0288675	-999	-
608	C	0.253333	0.0378594	0.6	0.07	-0.09	0.02	0.646667	0.112398
609	A	0.293333	0.011547	0.583333	0.0152753	0.173333	0.0288675	0.56	0.0964365
610	C	0.106667	0.0208167	0.323333	0.085049	0.0166667	0.0057735	0.145	0.233345
611	U	0.48	0.0264575	0.236667	0.0702377	0.563333	0.0208167	0.105	0.0212132
612	C	0.04	0	0.05	0.02	0.0166667	0.011547	0.195	0.0494975
613	C	0.12	0.04	0.23	0.252389	0.0466667	0.0057735	-999	-
614	C	0.08	0.02	0.916667	0.551936	-0.09	1.69967e-17	1.26333	0.572043
615	A	0.506667	0.0665833	1.25	0.192873	0.446667	0.0404145	1.3	0.984226
616	C	0.0366667	0.0416333	0.356667	0.100167	-0.00333333	0.0288675	0.403333	0.301717
617	C	0.196667	0.0680686	0.31	0.0565685	0.143333	0.0378594	-0.13	0.0141421
618	A	0.41	0.0793725	-999	-	0.293333	0.0152753	-0.01	0.3245
619	G	0.206667	0.102144	0.04	0.034641	-999	-	0.0866667	0.230072
620	C	0.136667	0.092376	0.13	0.269072	-0.07	0.0264575	0.136667	0.269506
621	C	0.0966667	0.0750555	-0.0233333	0.198578	-0.123333	0.0057735	0.0866667	0.057735
622	C	-0.0133333	0.0057735	0.136667	0.113725	-0.08	0.01	0.42	0.0282843
623	C	-0.03	0.0793725	0.376667	0.160416	0.0166667	0.0152753	2.345	2.43952
624	A	0.716667	0.191398	0.83	0.0556776	0.886667	0.0404145	3.505	3.98101
625	G	0.625	0.120208	-0.18	0.166433	1.11	0.173205	0.23	0.0141421
626	A	0.953333	0.281129	2.46	1.30108	1.115	0.0353553	0.705	0.0777817
627	G			-999	-	-1.75	0.127279	0.615	0.0919239
628	C	0.16	0.0565685	-0.113333	0.0945163	-999	-	0.14	0.170587
629	U		0.281129	-0.206667	0.12897	0.533333	0.0208167	0	0.0141421
630	U	0.74	0.191572	0.456667	0.23029	0.305	0.00707107	0.37	0.12
631	U	0.976667	0.0763763	0.0266667	0.355012	0.67	0.225167	0.00333333	0.217332
632	C	1.45	0.0707107	-999	-	1.24667	0.023094	0.145	0.0353553
633	C	0.0966667	0.151767	0.776667	0.366379	0.07	0.121244	0.613333	0.0602771
634	U	0.11	0.296985	0.296667	0.125831	0.0333333	0.10116	0.085	0.120208
635	A	1.2	0.345977	0.6	0.052915	0.963333	0.184752	0.836667	0.185023
636	C	1.02667	0.100167	1.13333	0.150444	0.973333	0.083865	0.916667	0.236714
637	A	0.28	0.0282843	0.35	0.226053	-999	-	0.456667	0.085049
638	U	0.5	0.0953939	-0.00666667	0.10504	0.373333	0.0665833	-0.01	0.0565685
639	U	0.275	0.0777817	-0.273333	0.260064	0.26	0.0565685	-0.02	0.072111
640	U	0.546667	0.141892	0.163333	0.0737111	0.57	0.0519615	-0.02	0.0141421
641	A	0.495	0.176777	0.7	0.33	0.703333	0.141539	0.833333	0.046188
642	U	1.84	0.0458258	0.36	0.043589	1.47	0.294618	0.045	0.0494975
643	G	1.63	0.35	0.166667	0.0763763	1.39	0.216564	0.06	0.0282843
644	A	0.345	0.0353553	0.196667	0.0723418	0.44	0.043589	0.03	0.0141421
645	U	0.376667	0.0971253	0.0366667	0.37899	0.426667	0.083865	0.133333	0.220303
646	U	0.633333	0.189297	-999	-	0.74	0.181934	-0.06	0.117898
647	U	0.976667	0.0585947	-0.0533333	0.0321455	-999	-	-0.03	0.127671
648	G	0.793333	0.214554	-0.24	0.194679	0.77	0.0360555	-0.05	0.0953939
649	U	0.98	0.32078	0	0.0458258	0.603333	0.161967	-0.03	0.127279
650	C	0.633333	0.200333	0.403333	0.191398	0.4	0.138564	0.566667	0.0305505
651	C	0.0333333	0.240069	0.79	0.19	0.136667	0.132791	0.623333	0.0568624
652	A	0.106667	0.150444	0.446667	0.0057735	-999	-	0.783333	0.465009
653	A	0.873333	0.051316	0.633333	0.0208167	0.91	0.06245	0.893333	0.237978
654	A	0.163333	0.268576	0.656667	0.274287	0.03	0.0264575	0.943333	0.558062
655	A	0.4	0.112694	0.323333	0.193993	0.376667	0.0550757	1.32333	1.35486
656	A	0.286667	0.0305505	0.276667	0.149778	0.28	0.0173205	-0.14	0.452548
657	U	0.4	0.121655	-0.05	0.306105	0.42	0.0264575	0.415	0.00707107
658	G	0.32	0.0565685	-0.256667	0.401539	0.333333	0.0493288	-0.09	0.365103
659	U	-0.055	0.459619	0.255	0.360624	0.25	0.0173205	0.08	0.0608276
660	G	1.345	0.275772	0.08	0.04	0.83	0.13	0.065	0.289914
661	A	-0.07	0	0.156667	0.0152753	0.0733333	0.080829	0.0333333	0.144338
662	U	-0.01	0.0848528	-0.153333	0.309246	0.00333333	0.0378594	0.163333	0.011547
663	G	0.05	0.0282843	-0.335	0.502046	0.95	0.127279	1.02	0.39598
664	C	0.1	0.0282843	-999	-	5.335	0.162635	7.45	1.08894
665	C	-0.04	0.254558	0.0533333	0.0351188	7.04	0.424264	8.72	0.707107
666	C	-0.03	0.0424264	-0.0933333	0.0776745	9.72	0.707107	9.85	0.806102
667	U	-0.11	0.169706	-0.00333333	0.0550757	2.89	0.0424264	3.42	0.311127
668	U	-0.02	0.141421	-0.08	0.147986	4.8	0.452548	5.03	0.721249
669	C	0.03	0.113137	0.22	0.208087	4.86	0.678823	4.38	0.367696
670	A	0.11	0.183848	0.703333	0.0585947	8.72	0.707107	8	0.452548
671	G	-999	-	0.0266667	0.133167	11.33	4.08708	8.95	0.381838
672	C	0.325	0.0919239	0.04	0.441928	12.28	0.226274	11.51	1.03238
673	C	-0.0166667	0.0057735	-0.23	0.377227	3.52	0.424264	2.85	0.523259
674	C	0.00666667	0.0321455	-0.136667	0.215484	3.67	0.296985	4.44	1.08894
675	C	-0.03	0.02	0.09	0.616523	3.695	0.219203	3.85	0.381838
676	C	0.0166667	0.0378594	0.42	0.19799	10.571	0.666095	10.1	3.16784
677	A	-0.263333	0.130512	0.903333	0.260256	0.605	0.0919239	0.67	0.381838
678	G	0.146667	0.160416	0.106667	0.070946	0.22	0.212132	0.07	0.0565685
679	A	-0.00333333	0.0152753	-0.0533333	0.206478	0.0725	0.0318198	0.095	0.0494975
680	A	-0.11	0.0360555	0.08	0.0360555	-0.03	0.069282	0.025	0.0212132
681	G	0.00666667	0.0986577	-0.0233333	0.0152753	-0.0766667	0.0057735	0.095	0.176777
682	G	-0.0233333	0.064291	0.0166667	0.181475	-0.0933333	0.0057735	0.06	0.0565685
683	U	-0.105	0.0212132	0.06	0.121244	-0.0933333	0.0288675	0.02	0.0848528
684	C	0.0433333	0.188237	-0.0233333	0.011547	-0.08	0.0173205	0.025	0.0777817
685	A	-0.0333333	0.0152753	0.126667	0.0757188	-0.07	0	0.125	0.0353553
686	U	-0.04	0.06245	0.0566667	0.064291	-0.0633333	0.0057735	0.01	0.0282843
687	C	0.04	0.0608276	0.21	0.06245	0	0.0519615	0.115	0.205061
688	C	0.0566667	0.0493288	0.236667	0.0351188	0.0266667	0.0057735	-999	-
689	U	-999	-	-0.12	0.227156	0.0933333	0.0550757	0.06	0.0707107
690	C	0.283333	0.0896289	0.25	0.0519615	0.22	0.0781025	0.17	0.0565685
691	C	-0.0366667	0.070946	0.333333	0.185831	0.0833333	0.187705	0.115	0.148492
692	A	0.0133333	0.100167	-999	-	0.0166667	0.0404145	0.66	0.113137
693	G	0.0433333	0.112398	-0.0233333	0.0862168	-999	-	-0.01	0.0424264
694	G	-0.0466667	0.0208167	-0.116667	0.422532	0.0666667	0.046188	-999	-
695	C	-999	-	0.0433333	0.0650641	-0.22	0.147309	-0.055	0.0212132
696	U	0.00666667	0.0665833	0.01	0.331512	-0.116667	0.167432	0.105	0.26163
697	G	0.0633333	0.100167	-0.08	0.072111	0.00666667	0.0750555	0.05	0.0989949
698	U	-0.0166667	0.070946	0.0133333	0.0814453	0.0933333	0.11547	0.015	0.0777817
699	G	0.173333	0.0896289	-0.00666667	0.023094	0.136667	0.0378594	-0.035	0.00707107
700	A	0.0266667	0.0472582	0.416667	0.0450925	0.09	0.0608276	0.45	0.0282843
701	U	0.523333	0.185831	0.0633333	0.0702377	0.33	0.0519615	0.06	0.0282843
702	C	0.34	0.0916515	0.916667	0.0321455	0.113333	0.0251661	1.065	0.00707107
703	G	0.436667	0.345302	0.0133333	0.0702377	0.373333	0.0152753	0.01	0.0282843
704	U	0.333333	0.212211	-0.0233333	0.0152753	0.383333	0.0208167	0.015	0.0353553
705	C	0.665	0.0636396	0.28	0.0264575	0.59	0.0173205	0.35	0.0565685
706	A	0.1	0.822739	0.856667	0.0351188	0.623333	0.0404145	0.855	0.0494975
707	C	-0.07	0.121655	0.843333	0.100664	-0.0833333	0.0152753	0.885	0.0494975
708	A	0.63	0.461194	1.36667	0.115902	0.716667	0.080829	1.23	0.0989949
709	C	0.27	0.0984886	1.25667	0.0907377	0.166667	0.0288675	1.155	0.106066
710	A	1.06667	0.737586	1.12	0.01	1.08	0.138564	1.055	0.0636396
711	G	0.11	0.0141421	0.00333333	0.0057735	0.186667	0.0208167	-0.01	0
712	G	-0.0266667	0.158219	-0.0566667	0.085049	-0.0933333	0.0152753	-0.11	0.0707107
713	G	-0.0766667	0.0862168	-0.04	0.01	-0.0733333	0.0057735	-0.04	0.0141421
714	G	0.196667	0.369369	-0.0133333	0.0057735	-0.0166667	0.0057735	0	0.0141421
715	G	0.0766667	0.061101	0.0366667	0.152753	0.04	0	0.155	0.0777817
716	U	0.266667	0.289367	0.0766667	0.0750555	0.0833333	0.0057735	0.085	0.0353553
717	C	0.236667	0.274287	0.0533333	0.0152753	0.03	0	0.055	0.00707107
718	C	0.06	0.0141421	0.0833333	0.0493288	0.03	0	0.07	0
719	C	0.243333	0.300888	0.21	0.0989949	0.06	0.034641	0.255	0.0494975
720	A	1.17	0	2.15333	0.142945	0.72	0.533573	1.995	0.205061
721	C	0.853333	0.0351188	1.61333	0.277369	0.67	0.242487	1.58	0.0424264
722	A	1.935	0.00707107	1.26333	0.222785	1.59	0.294449	1.2	0.141421
723	U	1.88	0.447102	0.1	0.200749	1.69	0.329242	0.16	0.0848528
724	G	0.13	0.0360555	-0.0333333	0.0550757	-999	-	-0.03	0.0141421
725	G	-0.0833333	0.083865	-0.0233333	0.0305505	0.0666667	0.127017	-0.025	0.00707107
726	G	-0.04	0.0360555	-0.143333	0.231157	-0.0633333	0.0057735	-0.005	0.00707107
727	G	0.143333	0.142945	0.17	0.183576	0.03	0.0866025	0.3	0.169706
728	U	0.123333	0.0450925	0	0.0360555	0.1	0.0173205	0.04	0.0282843
729	C	0.0633333	0.0450925	0.126667	0.0450925	0.0133333	0.011547	0.2	0.0282843
730	C	0.00333333	0.0550757	0.413333	0.0585947	-0.03	0.034641	0.275	0.106066
731	U	0.05	0.0360555	0.0133333	0.0208167	-0.0166667	0.0208167	0.01	0
732	C	-999	-	0.72	0.115326	-0.005	0.00707107	0.71	0.0707107
733	A	0.403333	0.698665	1.50333	0.0305505	0.553333	0.0152753	1.265	0.0636396
734	C	0.66	0.113137	0.456667	0.085049	0.263333	0.0057735	0.285	0.403051
735	A	0.866667	0.983988	0.953333	0.0450925	0.75	0.103923	0.59	0.212132
736	G	-999	-	0.0266667	0.382143	0.0233333	0.0321455	-999	-
737	G	-0.136667	0.431548	-0.095	0.13435	-0.44	0.02	-0.3	0.226274
738	C	-0.2	0.311929	-0.0466667	0.37899	-0.28	0.0458258	0.16	0.19799
739	C	-0.0133333	0.0550757	0.76	0.0141421	-0.286667	0.109697	0.57	0.169706
740	U	1.015	0.148492	-999	-	0.823333	0.179258	0.435	0.0494975
741	U	0.915	0.205061	-0.0333333	0.090185	-999	-	0.05	0.0141421
742	C	0.186667	0.156312	0.33	0.196977	0.236667	0.0550757	0.355	0.190919
743	A	0.43	0.418688	0.783333	0.198578	0.513333	0.0665833	0.785	0.219203
744	A	0.446667	0.372872	1.22333	0.155671	0.52	0.0608276	1.11	0.353553
745	C	0.113333	0.112398	0.606667	0.090185	0.196667	0.0288675	0.555	0.120208
746	C	0.13	0.0707107	0.196667	0.26727	0.09	0.0173205	0.365	0.0212132
747	C	0.0866667	0.136137	0.72	0.141774	0.01	0.034641	0.5	0.0565685
748	A	-999	-	0.706667	0.141539	0.896667	0.0723418	0.685	0.148492
749	G	0.323333	0.323934	0.123333	0.265769	0.346667	0.0723418	0.045	0.0636396
750	C	-0.0533333	0.447698	0.46	0.105357	0.216667	0.0057735	0.68	0.155563
751	A	0.03	0.207846	0.466667	0.205994	0.24	0.01	0.56	0.0282843
752	C	-0.21	0.07	0.31	0.212838	0.0333333	0.0057735	0.435	0.0353553
753	A	0.81	0.0866025	1.14	0.175214	0.736667	0.115902	0.805	0.0777817
754	A	0.9	0.0953939	0.906667	0.0305505	0.716667	0.106927	0.74	0.113137
755	A	0.63	0.304467	0.746667	0.10504	0.593333	0.057735	0.5	0.212132
756	U	0.33	0.277128	0.0133333	0.0321455	0.123333	0.0057735	0.12	0.0282843
757	C	0.27	0.30348	0.02	0.0458258	0.103333	0.0208167	0.09	0
758	G	0.253333	0.115902	-0.0766667	0.0493288	0.133333	0.011547	-0.025	0.0212132
759	U	0.415	0.0494975	-0.0833333	0.0404145	-999	-	0.005	0.00707107
760	G	0.0233333	0.0416333	-0.0433333	0.0152753	0.0266667	0.0321455	0.01	0.0141421
761	G	0.035	0.0353553	-0.0333333	0.0288675	0.0333333	0.0288675	-0.005	0.00707107
762	C	0.015	0.0353553	0.0433333	0.0152753	0.0233333	0.046188	0.03	0
763	C	0.0766667	0.0907377	0.08	0.0754983	-0.02	0	0	0
764	U	-0.00666667	0.119304	0.106667	0.126623	-0.166667	0.092376	0.16	0.19799
765	G	-0.19	0.111355	0.0166667	0.158219	-0.133333	0.150111	0.145	0.120208
766	G	-0.285	0.0353553	-0.06	0.692965	-0.223333	0.11547	0.01	0.0848528
767	U	0.113333	0.644851	0.00666667	0.138684	-0.213333	0.263122	-999	-
768	U	-999	-	0.0166667	0.0802081	0.17	0.0707107	0.355	0.176777
769	U	0.996667	0.317857	0.0333333	0.0665833	0.736667	0.210792	0.03	0.0848528
770	G	0.15	0.113137	0.04	0.052915	0.29	0.0781025	-0.015	0.0353553
771	A	0.48	0.157162	-999	-	0.343333	0.0057735	-0.1	0.127279
772	C	0.0166667	0.432936	0.463333	0.0929157	-999	-	0.38	0.155563
773	C	-0.446667	0.495715	0.2	0.112694	-0.26	0.034641	-999	-
774	U	-0.11	0.339411	0.0566667	0.357957	-0.69	0.0360555	0.165	0.106066
775	U	0.045	0.00707107	-0.0766667	0.132035	-0.0233333	0.064291	0.195	0.0777817
776	U	0.0566667	0.156312	-0.13	0.02	-0.02	0.034641	0.08	0.183848
777	G	-0.105	0.176777	-0.0366667	0.0503322	0.22	0.07	-0.04	0.113137
778	A	0.26	0.524309	0.606667	0.0896289	0.566667	0.136504	0.475	0.162635
779	A	0.52	0.353553	0.823333	0.352326	0.676667	0.196554	0.575	0.162635
780	A	0.945	0.13435	0.796667	0.145717	1.28667	0.0404145	0.625	0.0353553
781	U	0.826667	0.678405	0.173333	0.136504	0.493333	0.12741	0.15	0.0565685
782	A	1.02	0.03	0.803333	0.0251661	0.47	0.363868	0.34	0.183848
783	U	1.38	0.212132	0.0766667	0.0680686	0.396667	0.162583	-0.06	0.0565685
784	C	0.536667	0.288848	0.586667	0.120968	0.273333	0.386954	0.655	0.162635
785	U	-0.14	0.325269	0.02	0.0264575	-0.186667	0.15308	0.045	0.0212132
786	C	0.27	0.311127	0.57	0.165227	-0.0833333	0.265581	0.48	0.0848528
787	A	0.13	0.262298	1.03333	0.110151	0.316667	0.178979	0.895	0.120208
788	A	0.64	0.0141421	0.89	0.043589	0.573333	0.0378594	0.735	0.0212132
789	C	0.58	0.424264	1.19333	0.064291	0.416667	0.245425	0.805	0.487904
790	A	0.31	0.0565685	0.673333	0.0450925	0.365	0.106066	0.765	0.106066
791	U	0.925	0.26163	-0.04	0.141774	0.763333	0.102144	0.285	0.190919
792	C	0.673333	0.185023	0.433333	0.287286	0.38	0.0866025	0.95	0.0989949
793	U	0.193333	0.0896289	0.23	0.115326	0.243333	0.023094	-999	-
794	A	-999	-	0.916667	0.0650641	0.623333	0.118462	0.83	0.226274
795	A	1.41	0.240624	0.77	0.0458258	1.03	0.0866025	0.525	0.360624
796	A	0.986667	0.110604	0.663333	0.0650641	0.643333	0.0057735	0.58	0.0989949
797	A	0.926667	0.0960902	0.666667	0.0321455	0.856667	0.0288675	0.665	0.120208
798	U	0.935	0.0777817	0.1	0.072111	0.69	0.05	0.255	0.304056
799	U	0.62	0.0424264	0.0366667	0.0650641	0.546667	0.0750555	0.07	0.0565685
800	C	0.683333	0.138684	0.563333	0.188768	0.62	0.141774	0.36	0.353553
801	A	-999	-	0.555	0.176777	-999	-	0.485	0.162635
802	G	-999	-	0.01	0.212132	-999	-	-999	-
803	A	-999	-	-999	-	-999	-	-999	-
804	G	-999	-	-999	-	-999	-	-999	-
805	C	-999	-	-999	-	-999	-	-999	-
806	U	-999	-	-999	-	-999	-	-999	-
807	U	-999	-	-999	-	-999	-	-999	-
808	U	-999	-	-999	-	-999	-	-999	-
809	U	-999	-	-999	-	-999	-	-999	-
810	U	-999	-	-999	-	-999	-	-999	-
811	U	-999	-	-999	-	-999	-	-999	-
812	G	-999	-	-999	-	-999	-	-999	-
813	G	-999	-	-999	-	-999	-	-999	-
814	A	-999	-	-999	-	-999	-	-999	-
815	A	-999	-	-999	-	-999	-	-999	-
816	U	-999	-	-999	-	-999	-	-999	-
817	A	-999	-	-999	-	-999	-	-999	-
818	U	-999	-	-999	-	-999	-	-999	-
819	U	-999	-	-999	-	-999	-	-999	-
820	U	-999	-	-999	-	-999	-	-999	-
821	A	-999	-	-999	-	-999	-	-999	-
822	U	-999	-	-999	-	-999	-	-999	-
823	U	-999	-	-999	-	-999	-	-999	-
824	U	-999	-	-999	-	-999	-	-999	-
825	U	-999	-	-999	-	-999	-	-999	-
826	C	-999	-	-999	-	-999	-	-999	-
827	C	-999	-	-999	-	-999	-	-999	-
828	A	-999	-	-999	-	-999	-	-999	-
829	U	-999	-	-999	-	-999	-	-999	-
830	A	-999	-	-999	-	-999	-	-999	-
831	G	-999	-	-999	-	-999	-	-999	-
832	A	-999	-	-999	-	-999	-	-999	-
833	U	-999	-	-999	-	-999	-	-999	-
834	A	-999	-	-999	-	-999	-	-999	-
835	U	-999	-	-999	-	-999	-	-999	-
836	A	-999	-	-999	-	-999	-	-999	-
837	A	-999	-	-999	-	-999	-	-999	-
838	U	-999	-	-999	-	-999	-	-999	-
839	U	-999	-	-999	-	-999	-	-999	-
840	C	-999	-	-999	-	-999	-	-999	-
841	U	-999	-	-999	-	-999	-	-999	-
842	U	-999	-	-999	-	-999	-	-999	-
843	U	-999	-	-999	-	-999	-	-999	-
844	C	-999	-	-999	-	-999	-	-999	-
845	A	-999	-	-999	-	-999	-	-999	-
846	A	-999	-	-999	-	-999	-	-999	-
847	A	-999	-	-999	-	-999	-	-999	-
848	U	-999	-	-999	-	-999	-	-999	-
849	A	-999	-	-999	-	-999	-	-999	-
850	A	-999	-	-999	-	-999	-	-999	-
851	A	-999	-	-999	-	-999	-	-999	-
852	U	-999	-	-999	-	-999	-	-999	-
853	U	-999	-	-999	-	-999	-	-999	-
854	C	-999	-	-999	-	-999	-	-999	-
855	C	-999	-	-999	-	-999	-	-999	-
856	U	-999	-	-999	-	-999	-	-999	-
857	U	-999	-	-999	-	-999	-	-999	-
858	A	-999	-	-999	-	-999	-	-999	-
859	G	-999	-	-999	-	-999	-	-999	-
860	A	-999	-	-999	-	-999	-	-999	-
861	A	-999	-	-999	-	-999	-	-999	-
862	A	-999	-	-999	-	-999	-	-999	-
863	A	-999	-	-999	-	-999	-	-999	-
864	C	-999	-	-999	-	-999	-	-999	-
865	A	-999	-	-999	-	-999	-	-999	-
866	A	-999	-	-999	-	-999	-	-999	-

## Sheet: S6 Table
Table S6. Primers for polymerase chain reaction and guantitative real-time PCR. The underlined nucleotide residues are the polymerase T7 promoter.
Primer Name	Primer Length (nt)	Sequence 5′→3′
FP	41	GCGTAATACGACTCACTATAGGGGTCACAAAGGTCAGGGAC
RP	52	TTGTTTTCTAAGGAATTTATTTGAAAGAATTATATCTATGGAAAATAAATAT
1FF	43	GCGTAATACGACTCACTATAGGGGTCACAAAGGTCAGGGACAG
1FR	23	CAGCAGCAGGGGGTGTCCCTGGA
2FF	44	GCGTAATACGACTCACTATAGGGCCTAAGAGAAAGTGGCCCAAG
2FR	40	TTGTTT TCTAAGGAATTTATTTGAAAGAATTATATCTATG
3FF	40	GCGTAATACGACTCACTATAGGGGTCACAAAGGTCAGGGA
3FR	21	GAGGTCTGGGCAGCCGATTGG
4FF	44	GCGTAATACGACTCACTATAGGGGAAACCTCAGTAACCTAGAAG
4FR	26	GACAAATCATAAATGTAGGAAAGCTC
5FF	44	GCGTAATACGACTCACTATAGGGCAAAAATGTGATGCCCTTCAG
FPQ	20	CCTGCTGCTGCCTAAGAGAA
RPQ	18	GAAGCGCAGGATGCTTGT
FVQ	24	CTCAGAATGAGTGCTGACCGTGCC
RVQ	19	GGCCGTCATGGTGGCGAAT
FGQ	22	GTGGCAGTGATGGCATGGAC
RGQ	20	GCGCCAGCATCGCCCCACTT

## Sheet: S7 Table
Table S7. Primers for reverse transcription. * primer was labeled with 6-FAM or 5-JOE at the 5′ end.
Primer Name	Primer Length (nt)	Sequence 5′→3′
1P	40	TTGTTTTCTAAGGAATTTATTTGAAAGAATTATATCTATG*
2P	20	CATAGGGAGTGGTACCTGTG*
3P	19	AAGAAACACGGTGGACACC*
1F	18	CAGCAGCAGGGGGTGTCC*
3F	19	GAGGTCTGGGCAGCCGATT*
4F	28	GACAAATCATAAATGTAGGAAAGCTCTG*
1R	21	TAATGATCCTTCCGCAGGTTC*
2R	18	GGTTCAACGGGTTACCCG*
3R	22	CAATCTGTCAATCCTGTCCGTG*
4R	23	GGTCCAAGAATTTCACCTCTAGC*
5R	22	CCCAAGATCCAACTACGAGCTT*
6R	18	GGCACGGCGACTACCATC*
RT	43	GGCCGTCATGGTGGCGAATAAATGGACGAAGGACAAGGGTTGC
